# Supplementary material for: Supply Constraint from Earthquakes in Japan in Input–Output Analysis
Source: Risk Anal. 2020 Jun 7;40(9):1811–30. doi: 10.1111/risa.13525 (PMC7818455; doi:10.1111/risa.13525)
Supplement: Supplementary file 1 — Supplementary Material [file RISA-40-1811-s001.xlsx]

## Sheet: areaid
areaid	areaname
1	Hokkaido
2	Aomori
3	Iwate
4	Miyagi
5	Akita
6	Yamagata
7	Fukushima
8	Ibaraki
9	Tochigi
10	Gunma
11	Saitama
12	Chiba
13	Tokyo
14	Kanagawa
15	Niigata
16	Toyama
17	Ishikawa
18	Fukui
19	Yamanashi
20	Nagano
21	Gifu
22	Shizuoka
23	Aichi
24	Mie
25	Shiga
26	Kyoto
27	Osaka
28	Hyogo
29	Nara
30	Wakayama
31	Tottori
32	Shimane
33	Okayama
34	Hiroshima
35	Yamaguchi
36	Tokushima
37	Kagawa
38	Ehime
39	Kochi
40	Fukuoka
41	Saga
42	Nagasaki
43	Kumamoto
44	Oita
45	Miyazaki
46	Kagoshima
47	Okinawa

## Sheet: ioid
IO industry	IO id	mining and manufacturing sectors	iip_id
Agriculture, forestry and fishery	1	0	1
Metallic ores	2	1	26
Non-metallic ores	3	1	26
Coal mining, crude petroleum and natural gas	4	1	26
Food and Tobacco	5	1	18
Beverage	6	1	18
Textile products	7	1	17
Wearing aparel and other textile products	8	1	17
Timber and wooden products	9	1	24
Furniture and fixtures	10	1	22
Pulp, paper, paperboard, building paper	11	1	16
Paper products	12	1	16
Publishing, printing	13	1	23
Chemical fertilizer	14	1	13
Basic inorganic chemical products	15	1	13
Basic organic chemical products	16	1	13
Organic chemical products	17	1	13
Synthetic resins	18	1	15
Synthetic fibers	19	1	15
Final chemical products	20	1	13
Medicaments	21	1	13
Petroleum refinery products	22	1	13
Coal products	23	1	13
Plastic products	24	1	15
Rubber products	25	1	20
Glass and glass products	26	1	12
Cement and cement products	27	1	12
Pottery, china and earthenware	28	1	12
Other ceramic, stone and clay products	29	1	12
Pig iron and crude steel	30	1	3
steel products	31	1	3
Cast and forged steel products	32	1	3
Other iron or steel products	33	1	3
Non-ferrous metals	34	1	4
Non-ferrous metal products	35	1	4
Metal products for construction and architecture	36	1	5
Other metal products	37	1	5
General industrial machinery	38	1	6
Special industrial machinery	39	1	6
Other general machines	40	1	6
Machinery for office and service industry	41	1	6
Industrial electric equipment	42	1	7
Applied electric equipment and electric mesuring instruments	43	1	7
Other electric equipment	44	1	7
Household electric and electric applications	45	1	7
Communication equipment	46	1	8
Electric computing equipment and accessory equipment	47	1	8
Semiconductor devices and integrated circuits	48	1	9
Other electrical equipment	49	1	9
Passenger motor cars	50	1	10
Other cars	51	1	10
Motor vheicle parts and accessories	52	1	10
Other transportation equipment	53	1	10
Precision instruments	54	1	10
Miscellaneous manufacturing products	55	1	25
Reuse and recycling	56	0	1
Building construction and repair of construction	57	0	1
Public construction	58	0	1
Other civil enginnering and construction	59	0	1
Electricity	60	0	1
Gas supply and heat supply	61	0	1
Water supply and waste management services	62	0	1
Commerce	63	0	1
Financial and insurance	64	0	1
Real estate agencies and rental services	65	0	1
House rent	66	0	1
Transport	67	0	1
Communication	68	0	1
Broadcasting	69	0	1
Information services	70	0	1
﻿Internet based services	71	0	1
Image information production and distribution industry	72	0	1
Public administration	73	0	1
Education and Research	74	0	1
Medical service, health and social security and nursing care	75	0	1
Advertising and survery	76	0	1
Giids rental and leasing services	77	0	1
Other business services	78	0	1
Personal services	79	0	1
Activities not elsewhere classified	80	0	1

## Sheet: iipid
iip industry (large)	iip industry (mid)	iip industry (small)	iipid	Substitute IIP id if there is missing value
Mining and manufacturing			1	2
Manufacturing	Total		2	1
	Iron and steel		3	2
	Non-ferrous metals		4	2
	Fabricated metals		5	2
	General machinery		6	2
	Electrical machinery		7	2
	Information and communication electronics equipment		8	2
	Electronic parts and devices		9	2
	Transport equipment		10	2
	Precision instruments		11	2
	Ceramics, stone and clay products		12	2
	Chemicals		13	2
	Petroleum and coal products		14	2
	Plastic products		15	2
	Pulp, paper and paper products		16	2
	Textiles		17	2
	Foods and tobacco		18	2
	Other		19	2
		Rubber products	20	19
		Leather products	21	19
		Furniture	22	19
		Printing	23	19
		Wood and wood products	24	19
		Other products	25	19
Mining and manufacturing	Total		26	1

## Sheet: H95Jan
areaid	iipid	missing	0	1	2	3	4	5	6	7	8	9	10	11	12
28	1	0	1	0.830913	0.890041	0.903527	0.934647	1	0.971992	0.919087	0.911826	0.889004	0.925311	0.906639	0.929461
28	2	0	1	0.830052	0.889119	0.902591	0.933679	1	0.970984	0.918135	0.910881	0.889119	0.924352	0.905699	0.928497
28	3	0	1	0.868539	0.770787	0.875281	0.947191	1	0.964045	0.946067	0.94382	0.91236	0.910112	0.940449	0.973034
28	4	0	1	0.804636	1.00773	1.03532	0.975717	1	1.01325	0.984547	1.05188	1.03311	1.00773	1.00442	1.04194
28	5	0	1	0.81415	0.955649	0.933474	0.946146	1	0.933474	0.961985	0.946146	0.948258	0.972545	0.973601	0.976769
28	6	0	1	0.78655	0.823587	0.832359	0.795322	1	0.82846	0.796296	0.769981	0.80117	0.807018	0.777778	0.868421
28	7	0	1	0.80292	0.955292	0.895073	0.979927	1	1.05748	0.956204	0.947993	0.857664	1.00639	0.903285	0.922445
28	8	1
28	9	1
28	10	0	1	0.974699	1.01084	1.0012	1.14699	1	1.15663	1.19398	1.3	1.0012	1.27952	1.1494	1.10723
28	11	0	1	0.93921	1.0228	1.17173	1.1155	1	1.01976	1	1.0228	1.01216	1.00152	0.99696	0.983283
28	12	0	1	0.88609	0.983571	0.951807	1.02848	1	1	0.674699	0.519168	0.54874	0.56517	0.566265	0.618839
28	13	0	1	0.823582	0.957696	0.960396	0.953195	1	0.941494	0.934293	0.957696	0.959496	0.972097	0.983798	1.0063
28	14	0	1	0.968519	1.03704	0.949074	0.984259	1	0.959259	0.946296	0.880556	0.819444	0.889815	0.856481	0.887037
28	15	0	1	0.929593	0.938394	0.981298	0.987899	1	1.0275	0.979098	0.977998	0.950495	0.985699	0.992299	1.011
28	16	0	1	0.871985	0.980519	0.992579	0.990724	1	0.990724	0.975881	0.962894	0.961039	0.966605	0.981447	0.971243
28	17	0	1	1.01901	1.04689	1.04183	1.02028	1	1.01014	0.988593	0.998733	0.961977	0.963245	0.945501	0.956907
28	18	0	1	0.797884	0.680423	0.738624	0.929101	1	0.978836	0.93545	1.00529	0.968254	0.986243	0.942857	0.930159
28	19	0	1	0.911043	0.946319	0.95092	0.984663	1	0.973926	0.960123	0.937117	0.937117	0.937117	0.941718	0.953988
28	20	0	1	0.78853	0.799283	1.00358	0.973118	1	1.01254	0.971326	0.913978	0.915771	0.901434	0.944444	1.00717
28	21	0	1	0.997097	0.898403	0.94775	0.936139	1	0.910015	0.895501	0.895501	0.885341	0.940493	0.912917	0.924528
28	22	0	1	0.943333	1.065	1.05	1.05417	1	1.01917	0.96	0.948333	0.973333	0.97	0.965	0.9725
28	23	0	1	0.934358	1.11872	0.738827	1.06285	1	0.97905	0.993017	1.00419	1.09078	0.980447	0.956704	0.842179
28	24	0	1	1.06707	1.08943	1.04675	1.06301	1	1.04675	1.05894	1.03252	0.997967	0.98374	0.973577	1.0122
28	25	0	1	0.88189	0.867717	0.959055	0.856693	1	0.946457	0.911811	0.941732	0.938583	0.916535	0.902362	0.900787
28	26	1

## Sheet: N04Oct
areaid	iipid	missing	0	1	2	3	4	5	6	7	8	9	10	11	12
15	1	0	1	0.946289	0.938477	0.950195	0.952148	0.948242	0.970703	0.975586	0.979492	0.957031	0.983398	0.992187	0.984375
15	2	0	1	0.949169	0.940371	0.952102	0.954057	0.948192	0.971652	0.977517	0.98045	0.957967	0.985337	0.994135	0.983382
15	3	0	1	0.893861	1.01145	0.930281	0.968783	1.09261	1.01145	1.04787	1.02601	1.02081	1.0281	1.06972	1.03018
15	4	0	1	0.997156	0.981043	0.95545	0.963033	0.935545	0.924171	0.883412	0.962085	0.956398	0.951659	0.949763	0.933649
15	5	0	1	0.981982	1.00701	1.03504	1.00501	1.01201	0.986987	0.962963	1.02302	1.01502	1.02002	1.03003	0.991992
15	6	0	1	1.00941	1.01046	1.00837	1.04393	1.02301	1.02197	1.06695	1.05649	1.03452	1.0523	1.13075	0.986402
15	7	0	1	0.976815	0.967742	1	0.9375	0.934476	0.96875	1.00101	1.05141	0.967742	1.05544	1.06452	1.07157
15	8	0	1	0.819134	0.675279	0.592877	0.689246	0.657123	0.789106	0.71648	0.72067	0.611034	0.72486	0.679469	0.685056
15	9	0	1	0.940845	0.79061	0.846948	0.852582	0.819718	0.888263	0.889202	0.90892	0.895775	0.956808	1.00094	1.00094
15	10	0	1	0.992933	1.05654	1.06832	1.08245	1.1013	1.08363	1.17668	1.2073	1.19552	1.19199	1.10718	1.20495
15	11	0	1	0.827896	0.882545	0.988581	1.00326	1.07096	0.859706	0.813214	0.818923	0.819739	0.762643	0.794454	0.758564
15	12	0	1	0.904167	0.960417	1.00521	0.973958	0.921875	0.996875	1.03333	1.02604	1.06771	1.075	1.05417	1.09062
15	13	0	1	0.971029	0.977023	0.988012	1.00799	1.00599	1.01698	0.996004	1.00899	1.01698	1.01898	0.98002	0.986014
15	14	1
15	15	0	1	0.893597	1.01695	0.988701	0.995292	0.96516	0.962335	0.968927	0.932203	0.92467	0.928437	0.945386	0.926554
15	16	0	1	0.969543	0.994924	1.01827	1.01421	1.01421	1.00102	1.03452	1.02538	1.02538	1.01015	1.02944	1.00406
15	17	0	1	0.992734	0.964578	0.975477	0.927339	0.913715	0.969119	0.913715	0.883742	0.908265	0.898274	0.89555	0.891916
15	18	0	1	0.932039	0.935922	0.950485	0.957282	0.975728	0.975728	0.995146	0.95534	0.952427	0.954369	0.953398	0.972816
15	19	0	1	0.990467	0.938036	1.00763	0.980934	0.952336	0.969495	0.953289	0.967588	0.956149	0.949476	0.970448	0.951382
15	20	1
15	21	1
15	22	0	1	1.23008	1.156	1.20314	1.22334	1.17172	1.21212	1.17733	1.16947	1.12907	1.11111	1.16835	1.11785
15	23	1
15	24	0	1	1.02474	0.984536	1.03814	0.979381	0.930928	0.978351	1.00309	1.05155	1.06186	1.06495	1.06082	1.0732
15	25	0	1	0.856298	0.843618	0.920541	0.862215	0.860524	0.87574	0.842773	0.857988	0.840237	0.814877	0.842773	0.808115
15	26	0	1	0.933333	0.954545	0.934343	0.954545	0.99596	1.03838	1.01717	1.01111	1.01313	0.993939	1.02727	1

## Sheet: N07Jul
areaid	iipid	missing	0	1	2	3	4	5	6	7	8	9	10	11	12
15	1	0	1	0.970019	0.995164	1.00193	1.0087	1.01161	1.02128	1.00967	1.00558	1.01376	1.00804	1.02113	0.999035
15	2	0	1	0.966894	0.99221	0.997079	1.00584	1.00974	1.02045	1.00833	1.00588	1.01403	1.00425	1.01973	0.995295
15	3	0	1	0.950617	0.976258	0.937322	0.958215	0.959164	0.953466	0.999822	0.911117	0.947561	0.920056	0.933121	0.918681
15	4	0	1	1.0021	1.07563	1.02626	0.997899	0.929622	0.997899	0.979989	1.01905	1.00516	0.960025	0.982593	0.962629
15	5	0	1	0.942918	0.965116	0.975687	0.971459	0.951374	0.897463	0.927188	0.934994	0.88729	0.901167	0.852596	0.853464
15	6	1
15	7	0	1	0.975	0.915741	0.874074	0.97037	1.04722	1.03704	0.947689	0.959265	0.873602	0.99708	1.05573	1.00325
15	8	0	1	0.780043	1.16094	1.03004	1.07082	1.08047	1.11266	1.03968	1.13128	0.955641	1.08123	1.19077	1.18039
15	9	0	1	0.982266	0.980296	1.01675	1.05517	1.03448	1.06207	1.10992	1.1263	1.16477	1.12844	1.08071	1.04865
15	10	0	1	0.956882	1.03151	1.02405	1.04229	1.02488	0.97927	0.92356	0.887426	0.916211	0.829857	1.024	0.949895
15	11	1
15	12	0	1	0.916031	0.887405	0.918893	0.917939	0.935115	0.947519	0.962416	0.991339	0.971816	0.919032	0.933493	0.892278
15	13	0	1	0.987205	1.01378	0.988189	0.978346	1.00197	1.07283	1.0563	1.07948	1.00792	1.06235	1.03614	1.03211
15	14	1
15	15	0	1	0.995893	0.983573	0.955852	0.976386	1.01848	1.07392	0.990493	1.05062	1.06566	1.04645	1.0072	0.991329
15	16	0	1	0.939836	0.951686	0.943482	0.943482	0.941659	1.01276	0.931831	0.934937	0.961857	0.911124	0.85832	1.07471
15	17	0	1	0.94378	0.937799	0.94378	0.935407	0.929426	0.948565	0.924423	0.940563	0.960373	0.91195	0.932493	0.917086
15	18	0	1	1.00376	1.0094	0.947368	0.991541	0.993421	0.990602	0.988958	1.00261	1.00749	0.999686	1.02017	1.06211
15	19	0	1	0.99656	1.01376	0.995413	0.949541	0.982798	0.97133	0.838291	0.828916	0.867197	0.784384	0.864854	0.857822
15	20	1
15	21	1
15	22	1
15	23	1
15	24	0	1	1.03743	0.981287	0.980117	0.984795	0.939181	0.946199	1.17381	0.962051	0.934313	0.916046	0.964758	0.962051
15	25	0	1	0.962607	1.00321	0.99359	0.978632	1.06303	1.08226	0.732875	0.778335	0.799688	0.746651	0.782468	0.748028
15	26	0	1	0.99924	1.00608	1.02738	1.02053	0.981749	0.965779	0.942312	0.950718	0.914573	1.02805	0.981821	1.0104

## Sheet: IM08Jun
areaid	iipid	missing	0	1	2	3	4	5	6	7	8	9	10	11	12
3	1	0	1	0.963126	0.981563	0.929763	0.94381	0.963126	0.891133	0.785777	0.739245	0.676032	0.654083	0.673398	0.717296
3	2	0	1	0.96394	0.983289	0.929639	0.945471	0.963061	0.890941	0.7854	0.737907	0.674582	0.652595	0.672823	0.717678
3	3	0	1	1.0986	0.976171	0.811832	1.06984	0.902219	0.909614	0.779786	0.721446	0.619556	0.42235	0.6212	0.544782
3	4	0	1	1.01891	1.07262	0.842663	0.8941	0.878215	0.780635	0.734493	0.64826	0.598336	0.621785	0.683056	0.686082
3	5	0	1	0.998205	0.98833	0.979354	0.976661	0.999102	0.965889	0.858169	0.817774	0.771095	0.752244	0.764811	0.7693
3	6	1
3	7	0	1	0.987191	1.05215	0.982617	1.00274	1.01006	1.00366	0.869167	0.886551	0.862763	0.774931	0.740165	0.74108
3	8	0	1	0.992118	0.929064	0.793103	1.01872	1.05025	1.10837	1.0601	0.949754	1.03251	0.75468	1.27192	0.847291
3	9	0	1	0.97516	0.951739	0.881476	0.886444	0.953158	0.834634	0.514549	0.458481	0.38467	0.412349	0.572037	0.61604
3	10	0	1	0.971386	0.991717	0.902861	0.926958	0.873494	0.840361	0.686747	0.579066	0.390813	0.413404	0.42244	0.491717
3	11	1
3	12	0	1	1.01084	0.95935	0.923216	0.933153	1.02258	0.96477	0.915989	0.832882	0.931346	0.897922	0.853659	0.960253
3	13	0	1	0.766431	0.924166	0.816987	1.2821	0.944388	1.04247	0.951466	1.08999	0.854398	1.32457	0.915066	1.1183
3	14	1
3	15	0	1	0.810173	0.8901	0.938238	0.927339	0.882834	0.824705	0.703906	0.734787	0.742961	0.698456	0.627611	0.75386
3	16	0	1	0.9472	0.896	0.9256	0.9624	0.9816	0.8816	0.9584	0.8	0.8208	0.648	0.7328	0.7008
3	17	0	1	0.958369	0.950722	0.956669	0.941376	0.966865	0.918437	0.909091	0.923534	0.811385	0.880204	0.852167	0.876805
3	18	0	1	0.919431	0.945972	0.981043	0.909953	1.02464	0.890995	0.945024	0.963981	0.951659	0.919431	0.870142	0.977251
3	19	0	1	1.09607	1.06302	1.01963	1.00826	0.982438	1.00413	0.942149	0.922521	0.923554	0.896694	0.821281	0.844008
3	20	1
3	21	1
3	22	1
3	23	1
3	24	1
3	25	1
3	26	0	1	0.975195	0.921332	0.88377	0.888731	1.09355	1.05386	0.986534	0.97803	1.03614	0.737775	0.665485	0.641389
4	1	0	1	0.968606	0.953292	0.95023	0.930322	0.931087	0.80781	0.75268	0.714395	0.64242	0.663859	0.69755	0.73124
4	2	0	1	0.968606	0.953292	0.95023	0.930322	0.931087	0.80781	0.75268	0.714395	0.64242	0.663859	0.69755	0.73124
4	3	0	1	0.919877	0.935285	0.795069	0.708012	0.711094	0.581664	0.453005	0.411402	0.418336	0.415254	0.476888	0.539291
4	4	0	1	0.97277	0.915493	0.976526	1.00376	0.988732	0.916432	0.88169	0.88169	0.778404	0.707981	0.823474	0.799061
4	5	0	1	0.970346	0.978583	0.936573	0.926689	0.91598	0.897035	0.887974	0.867381	0.823723	0.800659	0.786656	0.770181
4	6	1
4	7	0	1	1.03229	1.07103	1.05258	0.99262	1.05812	0.990775	1.02675	1.01015	0.984317	0.902214	0.885609	0.841328
4	8	0	1	1.11653	1.22696	1.22163	1.22696	1.21935	0.967251	0.876618	0.763899	0.727342	0.664128	0.725819	0.725057
4	9	0	1	0.922446	0.842371	0.823455	0.810845	0.834805	0.605927	0.447037	0.372005	0.391551	0.486759	0.614754	0.614124
4	10	0	1	0.854545	0.863203	0.863203	0.748052	0.747186	0.67619	0.599134	0.519481	0.34632	0.306494	0.593074	0.490909
4	11	1
4	12	0	1	0.954176	0.932742	0.876571	0.881005	0.824834	0.775314	0.75388	0.710273	0.661493	0.714708	0.678492	0.683666
4	13	0	1	1.01555	0.951409	0.958212	0.929057	0.918367	0.76482	0.71137	0.884354	0.770651	0.7862	0.944606	0.951409
4	14	0	1	0.343137	0.428356	0.855958	0.579186	0.86727	0.884615	0.828054	0.86727	0.892911	0.932127	0.825038	0.788084
4	15	0	1	0.994313	1.02938	0.997156	1.01327	0.956398	0.88436	0.81327	0.769668	0.747867	0.76872	0.801896	0.792417
4	16	0	1	1.01213	1.00087	0.968804	0.969671	0.888215	0.848354	0.741768	0.737435	0.754766	0.794627	0.805026	0.82409
4	17	0	1	0.931716	0.971249	0.951482	0.977538	0.984726	0.968553	0.987421	0.999102	0.896676	0.973046	0.979335	0.867925
4	18	0	1	0.928454	0.915296	0.898849	0.925164	0.849507	0.836349	0.833059	0.821546	0.8125	0.834704	0.867599	0.88898
4	19	0	1	0.987035	0.958513	0.905791	0.973207	0.973207	0.916162	0.850475	0.80726	0.797753	0.796889	0.838375	0.823682
4	20	1
4	21	1
4	22	1
4	23	1
4	24	1
4	25	1
4	26	1

## Sheet: K16Apr
areaid	iipid	missing	0	1	2	3	4	5	6	7	8	9	10	11	12
43	1	0	1	0.7576	0.764	0.9656	0.9568	1.1056	1.0632	1.0216	1.148	1.1608	1.1632	1.1832	1.1824
43	2	0	1	0.7576	0.764	0.9656	0.9568	1.1048	1.0632	1.0216	1.148	1.1608	1.1632	1.1832	1.1824
43	3	0	1	0.700288	0.457253	0.926993	1.13641	1.0999	1.0586	1.04419	1.03266	1.05379	1.08934	1.09702	1.12776
43	4	0	1	0.838021	0.953443	0.948594	0.890398	0.955383	0.980601	0.962173	1.00291	0.99612	0.964113	0.984481	1.0999
43	5	0	1	0.908194	0.957511	0.968892	0.877086	0.985584	0.977997	0.931715	0.955235	0.952959	0.919575	0.96434	1.00455
43	6	0	1	0.567893	0.647843	1.07297	1.02792	1.29632	1.17703	0.763325	0.827411	0.998731	1.0514	0.997462	1.11992
43	7	0	1	0.686502	0.850508	0.910015	0.693759	1.01016	0.976778	1.13062	1.12627	1.1045	0.978229	1.08273	1.59942
43	8	1
43	9	0	1	0.921512	0.95155	1.11725	1.16376	1.27907	1.28246	1.35853	1.61047	1.58285	1.67539	1.77422	1.47238
43	10	0	1	0.776709	0.431624	0.705128	0.699786	0.844017	0.949786	1.12607	1.17308	1.10791	0.991453	1.14957	1.23825
43	11	1
43	12	0	1	0.852341	0.979592	1.0108	1.04082	1.07803	1.02041	1.04682	1.06242	1.03842	1.02641	1.07443	1.07803
43	13	0	1	0.597738	0.711632	1.22375	0.827141	0.911147	0.825525	0.952342	1.04281	0.865913	0.820679	1.1252	0.982229
43	14	1
43	15	0	1	0.673716	0.809668	0.940584	0.884189	0.945619	0.954683	0.944612	0.934542	0.930514	0.991944	0.963746	1.00201
43	16	1
43	17	0	1	0.901408	0.985915	1.02177	0.96927	1.01024	0.978233	0.962868	0.997439	0.959027	0.869398	0.790013	1.00256
43	18	0	1	0.76087	0.670807	0.725673	0.698758	0.718427	0.696687	0.701863	0.708075	0.778468	0.828157	0.799172	0.766046
43	19	1
43	20	0	1	0.773366	1.07444	0.992556	0.977667	1.03226	1.05542	1.03474	1.10587	1.11663	1.07692	1.1067	0.984285
43	21	1
43	22	1
43	23	1
43	24	0	1	0.949275	0.922705	0.998792	1.05193	1.03261	1.02778	1.00845	0.995169	0.940821	1.03502	1.02295	1.10266
43	25	0	1	0.814778	0.934975	1.06601	1.1468	1.10837	1.01182	1.00099	1.01872	0.986207	0.973399	1.03448	1.0197
43	26	0	1	0.935039	0.925197	0.702756	0.968504	0.858268	0.994094	1.33268	0.915354	0.984252	0.846457	0.681102	1.56299

## Sheet: GEJE
areaid	iipid	missing	0	1	2	3	4	5	6	7	8	9	10	11	12	13	14	15	16	17	18	19	20	21	22	23	24	25	26	27	28	29	30	31	32	33	34	35	36	37	38	39	40	41	42	43	44	45	46
1	1	0	1	0.974384	0.99803	0.931034	0.993103	0.996059	1.02167	0.994089	1.00591	0.990148	1.00099	1.01675	1.01478	1.02069	1.00493	1.01675	1.00197	0.999015	0.976355	0.958621	0.950739	0.957635	0.950739	0.988177	0.994089	0.982266	0.984236	0.996059	0.986207	0.995074	0.992118	1.00099	0.999015	1.00296	1.00985	1.01084	0.996059	1.00591	0.983251	0.978325	0.947783	0.973399	0.95468	0.969458	0.950739	0.936946	0.93399
1	2	0	1	0.974334	0.999013	0.928924	0.996051	0.998026	1.02468	0.995064	1.00592	0.992103	1.00197	1.02172	1.01876	1.02369	1.0079	1.01678	1	1.00296	0.980257	0.9615	0.953603	0.9615	0.956565	0.995064	1.00099	0.989141	0.989141	1.00197	0.990128	1.00099	0.997038	1.00691	1.00592	1.00987	1.01777	1.01974	1.00296	1.01086	0.990128	0.98618	0.956565	0.978282	0.959526	0.975321	0.957552	0.942744	0.939783
1	3	0	1	0.974359	0.995421	0.878205	0.908425	0.960623	0.955128	0.959707	0.971612	0.923077	0.988095	0.978938	0.988095	0.970696	0.953297	0.938645	0.92674	0.898352	0.874542	0.842491	0.740842	0.742674	0.720696	0.85348	0.877289	0.909341	0.902015	0.916667	0.923993	0.89652	0.932234	0.938645	0.955128	1.02564	0.999084	0.934066	0.917582	0.881868	0.908425	0.872711	0.895604	0.92033	0.903846	0.904762	0.922161	0.881868	0.867216
1	4	0	1	0.67782	0.66348	0.374761	0.918738	1.03155	1.17591	0.99522	1.11185	0.986616	1.09369	0.971319	1.02103	1.14436	1.15296	1.07553	0.971319	0.943595	1.02103	0.913958	0.898662	0.924474	0.892925	0.98088	1.00287	0.993308	1.08509	1.0086	0.935946	0.961759	0.918738	0.970363	0.861377	0.870937	0.860421	1.00669	0.98566	0.956979	0.92543	0.978967	0.977055	0.945507	0.865201	0.885277	0.957935	0.885277	0.917782
1	5	0	1	0.927824	1.01883	1.04184	1.05439	1.03975	1.10774	1.08054	1.06276	1.01151	1.02092	1.05544	1.10356	1.03452	1.13912	1.11088	1.11088	1.12134	1.10146	1.02197	0.962343	1.04916	1.04707	0.878661	1.08787	0.950837	1.03452	1.14331	1.10669	1.11192	1.0387	1.02197	1.02301	0.976987	0.963389	1.1182	1.07636	1.12657	1.21653	1.13703	1.09205	1.06695	1.0795	1.17887	1.09623	1.02929	0.992678
1	6	0	1	1.06467	1.07621	1.0485	1.11547	1.06351	1.11778	1.09469	1.02079	1.02656	0.929561	1.04619	1.19977	1.2321	1.26097	1.24134	1.11547	1.13972	1.17783	1.16397	1.18707	1.14896	1.15473	1.49307	1.53464	1.27598	1.11085	1.12125	1.01732	0.93418	1.02656	0.998845	1.07044	1.00577	1.08545	1.03811	1.06005	1.14781	1.19861	1.22402	1.21824	1.23557	1.25289	1.15473	0.989607	1.13626	1.05658
1	7	0	1	0.969325	0.924335	0.864008	0.893661	0.903885	0.928425	0.919223	1.05521	0.95501	1.00716	0.977505	0.961145	0.969325	1	0.953988	0.956033	0.943763	0.857873	0.889571	0.880368	0.873211	0.888548	0.825153	0.866053	0.935583	0.887526	0.951943	0.920245	0.862986	0.861963	1.06442	1.0409	1.07771	1.10941	1.06033	1.00307	1.00409	0.878323	0.932515	0.894683	0.915133	0.875256	0.93456	0.898773	0.898773	0.881391
1	8	1
1	9	1
1	10	0	1	0.698984	0.745152	0.454294	0.933518	1.01108	0.974146	0.976916	1.00739	0.869806	0.930748	0.954755	0.996307	1.01016	0.993536	0.998153	0.962142	0.956602	0.914127	0.865189	0.867036	0.872576	0.89289	0.928901	0.920591	0.942752	1.12281	1.05817	0.944598	0.995383	0.960295	0.99169	0.953832	0.882733	0.891043	1.00739	1.02308	0.960295	0.995383	0.99723	0.985226	0.933518	0.921514	0.919668	0.867036	0.870729	0.885503
1	11	1
1	12	0	1	0.889881	0.97123	0.965278	1.05655	1.04266	1.02083	0.988095	1.04266	1.07738	1.07143	1.20833	1.08433	1.20635	0.845238	1.22222	1.09325	1.10119	1.07044	1.02976	1.03472	1.06151	1.06448	1.21825	1.19742	1.21032	1.12202	1.20536	1.15972	1.19841	1.19345	1.21429	1.13393	1.15278	1.20437	1.21329	1.20139	1.30754	1.12004	1.14385	1.11508	1.12599	1.0873	1.1369	1.08036	0.991071	1.04365
1	13	0	1	1.02138	1.03996	0.949814	0.951673	1.02416	1.06227	1.21468	0.77881	0.952602	0.98513	0.993494	1.03253	1.00836	1.01673	1.08643	1.12639	1.19703	0.908922	0.972119	0.990706	1.01394	0.92658	1.03625	0.950743	1.02323	1.02045	0.959108	0.986989	1.03717	1.07156	1.12082	0.79368	1.07528	1.1487	0.97119	0.891264	1.00093	1.56227	0.984201	0.885688	1.07993	0.951673	1.00465	1.19052	1.02323	0.994424
1	14	0	1	1.05932	0.971751	0.937853	0.984934	1.15631	1.07062	1.00377	1.00847	1.04331	1.01883	1.03202	0.978343	0.93032	0.97081	0.952919	1.06026	1.00188	0.947269	0.907721	0.950094	0.995292	1.07439	1.04991	0.969868	0.95951	0.981168	0.809793	1.03766	1.19774	1.02448	1.02637	1.00659	0.985876	0.986817	0.964218	1.00377	0.956685	0.531073	0.618644	0.427495	0.614878	0.689266	0.696798	0.672316	0.631827	0.62806
1	15	0	1	0.962107	1.00647	0.973198	0.959335	0.951017	0.963031	0.927911	0.889094	0.901109	0.922366	0.832717	0.767098	0.775416	0.759704	0.80037	0.791128	0.753235	0.760628	0.869686	0.808688	0.792052	0.804991	0.743068	0.789279	0.80037	0.713494	0.740296	0.766174	0.791128	0.788355	0.779113	0.733826	0.673752	0.672828	0.669131	0.67098	0.658965	0.658965	0.656192	0.660813	0.682994	0.665434	0.682994	0.704251	0.627542	0.578558
1	16	0	1	1.0217	1.03748	0.948718	1.02959	0.991124	0.998028	0.990138	1.00888	1.01677	1.00394	0.965483	0.975345	0.969428	0.957594	0.962525	0.964497	0.948718	0.93787	0.956607	0.960552	0.944773	0.949704	0.976331	0.940828	0.927022	0.963511	0.927022	0.956607	0.976331	0.974359	0.953649	0.989152	0.966469	1.0069	1.01183	0.993097	1.04339	0.948718	0.972387	0.957594	0.9714	0.938856	0.936884	0.930966	0.927022	0.939842
1	17	0	1	0.985154	1.07211	1.00742	1.02651	0.886532	0.888653	0.95228	0.971368	0.990456	0.955461	1.13998	1.09014	1.08271	1.06893	1.08165	1.05832	1.04984	1.04454	1.06681	1.08059	1.10923	1.05302	1.03606	1.04242	0.99894	1.02121	1.03606	1.0106	1.02651	0.945917	1.05408	1.06363	1.09544	1.09544	1.07211	0.977731	1.01273	0.920467	0.971368	1.00106	0.986214	0.971368	0.95334	0.88017	0.879109	0.921527
1	18	0	1	1.04623	1.07739	1.04322	1.05126	1.03518	1.06935	1.00804	1.05628	1.04322	1.04925	1.05126	1.05829	1.06633	1.04724	1.04422	1.02613	1.04422	1.04121	1.05628	1.04925	1.04925	1.03719	1.04221	1.06231	1.03618	1.03618	1.04422	1.04523	1.05628	1.04322	1.03015	1.06935	1.04824	1.01608	1.03417	1.02714	1.02312	0.99196	1.02111	1.00302	1.02714	1.00704	1.03216	1.01307	1.02111	1.02211
1	19	0	1	1.01333	1.02667	1.03333	1.0381	1.03143	0.985714	1.00381	1.00381	0.990476	0.990476	1.03429	1.03143	1.01619	0.955238	1.00476	0.972381	0.981905	0.986667	0.967619	0.977143	0.949524	0.942857	1.00286	0.960952	0.977143	0.984762	1.01524	1.05048	0.988571	1.00952	0.991429	1.02952	1.0781	1.05429	1.03238	1.00476	1.02857	1.00667	0.994286	0.998095	0.977143	0.978095	0.953333	0.952381	0.994286	1.01905
1	20	1
1	21	1
1	22	0	1	0.953832	0.9012	0.963066	0.989843	0.918744	0.76916	0.912281	0.961219	0.880886	0.844875	0.984303	1.00092	0.957525	0.948292	0.982456	0.910434	0.967682	0.98892	0.958449	0.928901	0.936288	0.964912	1.02493	0.889197	0.89843	0.926131	0.99169	1.08218	0.925208	0.98892	0.975069	1.11542	1.21607	1.06464	1.00092	0.968606	1.04063	0.953832	0.939982	0.925208	0.852262	0.910434	0.867959	0.800554	0.948292	1.04155
1	23	0	1	0.836016	0.991952	0.975855	0.967807	0.972837	0.945674	0.957746	0.987928	0.949698	0.932596	0.970825	0.908451	0.904427	0.966801	0.885312	0.916499	0.957746	0.877264	0.871227	0.78672	0.797787	0.820926	0.846076	0.827968	0.796781	0.806841	0.794769	0.791751	0.860161	0.797787	0.777666	0.788732	0.785714	0.827968	0.795775	0.791751	0.782696	0.765594	0.780684	0.780684	0.720322	0.77666	0.773642	0.800805	0.814889	0.818913
1	24	0	1	1.01625	1.10612	1.05927	1.05067	1.07648	1.0631	1.03537	1.00956	1.0478	1.04971	1.03633	1.04111	1.02103	0.973231	1.0086	0.991396	0.978011	0.962715	0.955067	0.987572	0.956023	0.914914	0.979924	0.998088	1.01052	1.01147	1.01625	1.01816	1.01147	1.01052	0.988528	0.966539	1.00096	1.02008	1.06119	1.02103	1.01338	1.02772	1.01338	1.01243	1.02677	0.997132	0.988528	0.996176	1.00478	0.979924
1	25	1
1	26	0	1	1.1946	0.972998	1.01769	0.936685	0.837989	0.848231	0.981378	1.03073	0.935754	1.02328	0.943203	0.901304	0.999069	0.922719	0.998138	1.19832	0.756983	0.852886	0.799814	0.814711	0.849162	0.647114	0.657356	0.640596	0.659218	0.718808	0.680633	0.743948	0.627561	0.758845	0.668529	0.599628	0.668529	0.654562	0.552142	0.583799	0.520484	0.595903	0.476723	0.537244	0.68622	0.824022	0.637803	0.606145	0.598696	0.61825
2	1	0	1	0.731898	0.78865	0.817025	0.973581	0.962818	0.96771	0.958904	1.00098	1.04599	0.983366	0.943249	1.03033	1.05479	1.06067	1.03327	1.091	1.00881	1.03718	1.01566	0.985323	1.00685	1.00783	1.05088	1.04501	1.05479	1.04599	1.05088	1.04697	1.00489	1.05969	1.01761	1.03914	1.04403	1.04403	1.12329	1.05675	1.0636	1.03229	1.03523	0.984344	1.10176	0.973581	1.04697	1.04795	0.979452	1.06458
2	2	0	1	0.732877	0.789628	0.816047	0.97456	0.962818	0.96771	0.958904	1.00196	1.04697	0.984344	0.943249	1.03131	1.05479	1.05969	1.03229	1.091	1.00881	1.03816	1.01663	0.985323	1.00685	1.00881	1.05186	1.04403	1.05479	1.04501	1.0499	1.04207	1.00489	1.06067	1.01761	1.03914	1.04305	1.04403	1.12329	1.05675	1.06458	1.03131	1.03425	0.980431	1.10176	0.973581	1.04697	1.04892	0.979452	1.06556
2	3	0	1	0.415025	0.119458	0.25	0.846059	1.0197	1.02586	1.1133	1.07266	1.12808	0.801724	1.03695	1.12069	1.18473	1.20074	1.09236	1.14901	1.36084	1.383	1.27833	1.46798	1.44581	1.34236	1.46552	1.38547	1.31281	1.30911	1.42118	1.41379	1.29064	1.40517	1.25369	1.35837	1.43473	1.46182	1.37192	1.08498	1.36576	1.36946	1.41379	1.14532	1.0899	1.10468	1.0468	1.17857	1.06158	1.08867
2	4	0	1	0.502924	0.288012	0.619883	0.567251	1.41374	1.71053	1.83772	1.77047	1.73684	1.5117	1.58626	1.47661	1.64766	1.50877	1.47807	1.42105	1.50731	1.44006	1.30848	0.890351	1.72807	1.48538	1.46199	1.53655	1.56579	1.46784	1.41374	1.2383	1.31725	1.23684	1.30117	1.42982	1.49854	1.47515	1.46637	1.51754	0.49269	0.70614	1.31433	1.52047	1.46491	1.54971	1.55556	1.48099	1.41082	1.58041
2	5	0	1	1.27308	1.16503	1.15226	0.825147	0.910609	0.991159	1.03929	0.923379	1.09136	1.66208	0.705305	0.88998	1.36248	0.931238	1.38605	0.951866	1.09136	1.07564	1.28782	0.774067	0.814342	0.962672	0.981336	1.17583	1.22593	1.55697	1.16798	1.05599	1.02259	0.967583	1.00393	1.22692	1.14047	1.16896	1.52947	1.13851	0.97053	1.18762	1.18664	1.60314	1.45187	1.01473	1.17387	1.27308	1.16503	1.18664
2	6	0	1	0.516224	0.850295	0.874631	1.11578	0.943953	0.654867	0.685103	0.866519	0.764749	0.786136	0.696165	0.909292	0.853982	0.818584	0.657817	1.10841	0.636431	0.675516	0.525811	0.612094	0.568584	0.842183	0.890855	0.840708	0.915192	0.764012	0.876844	0.800885	0.713864	1.06047	0.666667	0.652655	0.635693	0.614307	1.00516	0.809735	0.75885	0.559735	0.522861	0.547198	0.714602	0.616519	0.737463	0.766224	0.853245	0.918879
2	7	1
2	8	0	1	0.876019	0.864959	0.737485	0.35099	0.346915	0.352154	0.307916	0.444703	0.548312	0.575669	0.775902	1.05646	0.949942	0.708964	0.71362	0.339348	0.366123	0.371362	0.36787	0.43248	0.683353	0.449942	0.487776	0.487194	0.536671	0.525029	0.494179	0.627474	0.532596	0.536088	0.520373	0.350407	0.412689	0.342258	0.424331	0.398719	0.439464	0.30617	0.467986	0.457509	0.385914	0.416182	0.37078	0.301513	0.476717	0.396391
2	9	0	1	0.753846	1.02051	1.08376	1.02906	0.980342	1.04444	1.0453	1.02735	1.00598	0.913675	1.06923	1.14444	1.12051	1.12821	1.24444	1.07863	1.11624	1.06581	1.09402	1.00427	1.01453	1.02564	1.05214	1.04274	0.988889	0.960684	0.940171	1.00256	1.10256	1.0812	1.09829	1.13248	1.19573	1.23077	1.17778	1.19145	1.19915	1.18718	1.3	1.42479	1.36923	1.27265	1.28205	1.23333	1.35556	1.51624
2	10	0	1	0.82638	0.667485	0.615951	0.336196	0.195092	0.294479	0.376074	0.38589	0.517178	0.434356	0.593252	0.880368	0.81411	0.822699	0.795706	0.61411	0.690184	0.588344	0.853988	0.726994	0.515337	0.585276	0.439877	0.492638	0.546012	0.421472	0.401227	0.366871	0.503067	0.479755	0.374233	0.43681	0.433742	0.393252	0.406135	0.342945	0.40184	0.350307	0.42454	0.588957	0.423313	0.603067	0.495706	0.419632	0.296933	0.202454
2	11	0	1	0.864721	0.938992	0.997347	0.931919	0.853227	1.07869	0.840849	0.907162	0.879752	0.899204	0.917772	1.00973	0.918656	1.01592	1.07781	0.931034	0.900088	0.918656	0.824934	0.927498	0.851459	0.981432	0.882405	0.954023	0.903625	0.851459	0.831123	0.832007	0.832891	0.907162	0.921309	0.95137	0.939876	0.963749	1.10433	1.01768	1.04067	1.06012	1.07604	1.0672	1.18479	1.06454	1.14589	1.15119	1.20248	1.09195
2	12	0	1	0.779977	0.899884	1.05471	1.21769	1.48312	1.46915	1.37369	1.35157	1.38999	1.26892	1.4447	1.12456	1.32014	1.42841	1.54366	1.49709	1.50873	1.40279	1.40861	1.36438	1.38999	1.32712	1.43539	1.51921	1.49942	1.58906	1.53085	1.47264	1.38068	1.38766	1.54133	1.47497	1.47963	1.35856	1.54948	1.36321	1.31083	1.41793	1.45751	1.21769	1.25262	1.18859	1.26542	1.20955	1.31315	1.11525
2	13	0	1	2.59211	3.14035	3.35965	9.06579	5.01316	10.3904	3.20614	4.2807	14.4079	9.27193	0.973684	6.0614	0.824561	6.79386	4.7807	7.94298	2.91228	9.09211	2.9386	2.57456	9.35088	6.60526	5.69298	4.80263	6.83333	5.49123	4.53947	7.13596	1.88596	5.99123	4.32018	1.89035	3.13158	3.29825	5.95614	7.55702	10.9693	6.22368	3.9693	2.39912	10.4079	2.44298	5.48684	3.77632	2.21491	7.04386
2	14	0	1	0.663704	1.77481	1.24593	0.93037	0.841481	0.548148	0.81037	1.36	0.971852	0.992593	2.25333	0.634074	1.52593	1.54667	1.26667	1.10222	1.10667	1.0163	1.29037	1.47111	1.22222	1.60889	1.24296	0.457778	1.31111	1.39852	1.34222	1.31407	1.28593	1.16444	1.1363	1.10519	1.30222	1.38667	0.693333	2.58222	1.40296	2.14667	1.73333	1.15259	1.19852	0.877037	1.60593	1.36296	1.09778	0.68
2	15	0	1	0.807001	0.963103	1.09366	1.07663	0.998108	1.01135	0.889309	0.771996	0.879849	0.816462	0.752129	0.914853	0.859981	0.784295	0.863765	0.808893	0.786187	0.883633	0.69158	0.735099	0.726585	0.69631	0.795648	0.842952	0.924314	0.754967	0.812677	0.781457	0.831599	0.773888	0.785241	0.807001	0.824976	0.839167	0.79281	0.84579	0.881741	0.656575	0.591296	0.620624	0.66036	0.606433	0.684011	0.8193	0.870388	0.881741
2	16	0	1	0.398705	0.171138	0.178538	0.407031	0.450509	0.609621	0.651249	0.823312	0.87234	0.958372	0.986124	0.99445	1.02128	0.972248	0.895467	0.849214	0.911193	0.963922	0.886216	0.962072	0.877891	0.849214	0.845513	0.815911	0.754857	0.828862	0.891767	0.599445	0.848289	0.827012	0.875116	0.86864	0.857539	0.807586	0.846438	0.73358	0.892692	0.852914	0.899167	0.634598	0.87049	0.913969	0.855689	0.829787	0.716929	0.760407
2	17	0	1	0.890173	0.924855	0.976879	1.05684	0.979769	1.03661	0.966281	1.01541	1.079	1.04432	0.94027	0.979769	1.0289	0.984586	1.00096	1.0501	0.984586	1.09345	0.964355	1.0578	1.13873	1.03468	0.985549	1.02601	1.02408	1.0289	1.10019	1.01445	0.973025	0.983622	1.00578	1.01927	1.04913	1.03276	1.07996	1.04239	0.976879	1.0395	1.05877	0.996146	1.02216	0.970135	0.977842	0.925819	0.850674	0.935453
2	18	0	1	0.805426	0.902713	0.913938	0.940131	0.935454	0.934518	0.7942	0.808232	0.951356	1.03181	1.05239	1.04771	1.02432	0.940131	0.943873	0.972872	0.956969	0.975678	0.823199	0.842844	0.97942	1.0421	0.999065	0.988775	0.973807	0.973807	0.98971	0.975678	1.01029	0.999065	1.00281	0.982226	0.987839	0.990645	1.05893	1.05239	1.0421	1.00935	0.967259	0.926099	1.07016	0.976614	1.00842	0.944808	0.906455	0.968195
2	19	0	1	0.901186	0.880435	1	1.01186	0.98913	0.993083	1.08992	0.995059	0.971344	0.9417	0.934783	0.91502	0.971344	1.03656	1.07213	1.01186	0.964427	0.996047	1.00889	0.968379	0.896245	0.902174	0.969368	0.961462	0.939723	1.0919	0.995059	1.00395	1	0.990119	1.02174	1.02964	1.1087	1.07411	1.0168	1.01779	0.926877	0.959486	1.00988	0.970356	0.927866	0.987154	0.991107	1.03953	0.977273	0.971344
2	20	0	1	1.13292	0.951943	0.902863	0.891616	1.02045	1.07873	1.07669	1.02147	1.00204	0.988753	0.714724	0.698364	0.735174	0.721881	0.764826	0.649284	0.650307	0.600204	0.5409	0.608384	0.591002	0.605317	0.763804	0.831288	0.876278	0.896728	0.91411	0.882413	0.856851	0.893661	0.885481	0.822086	1.05317	1.06033	0.896728	0.997955	0.980573	0.933538	1.01738	0.902863	0.896728	0.861963	0.885481	0.860941	0.895706	0.920245
2	21	0	1	0.939416	0.873723	1.71241	0.816058	0.608029	0.962774	0.757664	1.24599	0.920438	0.892701	0.724818	0.788321	1.03723	0.546715	1.34745	0.494161	0.370803	0.425547	0.672263	1.04599	0.866423	0.956934	0.80365	0.864234	0.716788	0.843796	0.659124	0.850365	0.90438	0.730657	0.509489	0.60219	0.642336	0.60438	0.556934	0.535766	0.792701	0.79854	1.07956	0.99854	0.953285	0.565693	0.472263	0.472263	0.466423	0.562774
2	22	0	1	1.2902	0.890704	1.50251	1.34925	1.41583	1.40452	1.87563	1.85302	1.61307	1.16709	1.31281	0.915829	1.39573	1.1809	1.81281	1.63693	1.36809	1.70226	1.4196	1.89824	1.59422	1.30528	1.35804	1.5201	1.14824	1.86683	1.31281	1.56407	1.49497	1.37186	1.69598	1.63693	1.77889	1.61181	1.6495	1.36307	1.06533	1.08291	1.50628	1.28015	1.25	1.94472	1.72487	1.95352	1.60553	1.60302
2	23	0	1	0.812115	0.834702	1.01437	0.967146	1.01848	1.02669	1.09446	0.997947	0.99076	0.919918	0.997947	0.988706	0.977413	0.944559	1.03183	0.951745	0.929158	1.07084	1.077	0.98152	0.932238	0.942505	0.976386	0.939425	1.01643	0.997947	0.976386	0.919918	0.99384	0.975359	0.964066	0.99076	1.05031	1.01848	0.967146	1.00205	0.998973	0.972279	0.948665	0.950719	0.948665	0.883984	0.928131	0.979466	0.832649	0.877823
2	24	0	1	0.863892	0.959505	1.15411	1.2171	1.26547	1.34083	1.30259	1.26434	1.1991	1.32283	1.08211	1.04612	1.01687	1.27222	1.37683	1.33633	1.35546	1.35658	1.35321	1.26209	1.00225	1.02812	1.17548	1.14173	1.23735	1.37683	1.24859	1.35208	1.19235	1.1946	1.27109	1.40832	1.65129	1.3622	1.2351	1.30484	1.20472	1.26997	1.31384	1.16535	1.12261	1.14398	1.22835	1.21035	1.40607	1.39033
2	25	0	1	0.608373	0.777853	0.690074	0.858204	0.649561	0.478731	0.471978	0.532748	0.450371	0.625928	0.734639	0.75422	0.601621	1.03916	0.748818	0.786631	0.796759	0.53815	0.528697	0.609048	0.528022	0.736664	0.652937	0.64686	0.517893	0.656313	0.675895	0.587441	0.657664	0.673869	0.754895	0.596219	0.590817	0.760972	0.681972	0.756246	0.510466	0.55503	0.561783	0.673869	0.559757	0.690074	0.704929	0.721134	0.723835	0.588791
2	26	0	1	0.549098	0.621242	0.799599	0.981964	0.88477	1.02405	0.925852	0.901804	1.02906	0.936874	1.20341	0.921844	0.780561	1.22445	1.2024	1.1012	0.955912	0.96493	0.861723	1.0521	1.07816	0.96994	1.08116	1.09519	1.0982	1.18236	1.15331	1.12224	1.13126	1.05411	1.10421	1.19339	1.21242	1.18737	1.21743	0.972946	1.04609	1.1012	1.20842	1.07415	1.06012	1.05511	1.1483	0.976954	1.12625	1.07515
3	1	0	1	0.639806	0.757282	0.850485	0.869903	0.882524	0.915534	0.898058	0.894175	0.882524	0.9	0.940777	0.948544	0.963107	0.915534	0.918447	0.925243	0.924272	0.903883	0.904854	0.909709	0.915534	0.93301	0.951456	0.93301	0.951456	0.896117	0.896117	0.892233	0.927184	0.91068	0.928155	0.912621	0.945631	0.927184	0.972816	0.994175	0.916505	0.88932	0.900971	0.916505	0.919417	0.881553	0.904854	0.913592	0.921359	0.935922
3	2	0	1	0.642996	0.756809	0.845331	0.867704	0.876459	0.917315	0.898833	0.893969	0.884241	0.900778	0.940661	0.949416	0.964981	0.91537	0.919261	0.928016	0.927043	0.904669	0.905642	0.90856	0.914397	0.933852	0.951362	0.930934	0.949416	0.895914	0.893969	0.892996	0.929961	0.907588	0.927043	0.911479	0.945525	0.927043	0.97179	0.994163	0.916342	0.88716	0.89786	0.916342	0.919261	0.877432	0.900778	0.910506	0.919261	0.933852
3	3	0	1	0.468386	0.482529	0.702163	0.702163	0.783694	0.847754	0.860233	0.844426	0.856905	0.813644	0.809484	0.84609	0.863561	0.790349	0.824459	0.806988	0.71381	0.779534	0.763727	0.780366	0.718802	0.767055	0.816972	0.781198	0.801165	0.801165	0.760399	0.801997	0.818636	0.754576	0.833611	0.806156	0.836106	0.933444	0.827787	0.78203	0.843594	0.761231	0.745424	0.725458	0.781198	0.785358	0.812812	0.732113	0.879368	0.707155
3	4	0	1	0.929791	0.951613	0.940228	0.968691	0.959203	0.991461	0.917457	0.932638	0.955408	0.943074	0.955408	0.940228	0.928843	0.904175	0.946869	0.895636	0.893738	0.918406	0.833017	0.93833	0.913662	0.889943	0.919355	0.909867	0.898482	0.899431	0.956357	0.870968	0.934535	0.903226	0.924099	0.921252	0.888994	0.907021	0.951613	0.913662	0.881404	0.919355	0.914611	0.891841	0.904175	0.840607	0.904175	0.892789	0.811195	0.926945
3	5	0	1	0.650336	0.731988	0.850144	0.930836	0.926993	0.950048	0.951009	0.910663	0.85975	0.864553	0.894332	0.883766	0.897214	0.930836	0.910663	0.871278	0.849183	0.793468	0.799232	0.757925	0.827089	0.862632	0.868396	0.850144	0.834774	0.840538	0.862632	0.808838	0.841499	0.883766	0.892411	0.958694	0.971182	0.960615	0.973103	0.962536	0.971182	0.918348	0.933718	0.82805	0.841499	0.898175	0.872238	0.877041	0.830932	0.836695
3	6	0	1	0.492819	0.863555	1.0018	0.898564	0.93088	0.98833	0.790844	0.841113	0.756732	0.924596	0.890485	0.833932	0.778276	0.792639	0.714542	0.71544	0.776481	0.641831	0.611311	0.575404	0.588869	0.58079	0.628366	0.614901	0.82675	0.589767	0.643627	0.701077	0.756732	0.78456	0.837522	0.866248	0.923698	0.979354	0.980251	0.93088	0.85368	0.732496	0.75763	0.82675	0.748654	0.748654	0.971275	0.712747	0.816876	0.870736
3	7	0	1	0.563918	0.74433	0.857732	1.06701	1.01856	1.02268	1.09485	1.04536	1.09278	1.01959	1.10412	1.08144	1.13402	1.03402	1.02784	1.04536	0.957732	0.891753	0.840206	0.861856	0.824742	0.850515	0.737113	0.721649	0.687629	0.629897	0.649485	0.647423	0.850515	0.725773	0.763918	0.817526	0.842268	0.814433	0.835052	0.749485	0.750515	0.595876	0.650515	0.761856	0.813402	0.751546	0.779381	0.909278	0.72268	1.04948
3	8	0	1	0.904803	0.718696	0.875643	0.833619	0.608062	1.01887	1.00858	0.929674	0.92024	0.950257	0.937393	0.831046	1.01973	1.0283	1.3705	1.39708	1.18954	0.844768	0.979417	1.16123	1.08576	0.948542	0.98542	0.801029	0.950257	0.773585	1.23671	0.608062	0.831046	0.821612	0.813036	0.836192	0.95283	0.831046	1.21612	0.968268	0.735849	1.0223	0.69554	0.922813	0.926244	0.872213	0.596913	1.00257	0.827616	1.04803
3	9	0	1	0.784525	0.805093	0.89618	0.786484	0.626836	0.740451	0.70715	0.677767	0.704212	0.643487	0.643487	0.668952	0.832517	0.511263	0.572968	0.644466	0.649363	0.645446	0.666993	0.646425	0.679726	0.736533	0.920666	0.859941	0.863859	0.732615	0.693438	0.692458	0.727718	0.663075	0.633692	0.614104	0.618022	0.578844	0.599412	0.665034	0.662096	0.740451	0.713026	0.67189	0.663075	0.642507	0.6905	0.710088	0.634672	0.639569
3	10	0	1	0.491445	0.363118	0.538023	0.782319	0.892586	0.958175	0.953422	1.02186	1.02091	0.818441	1.15779	1.24525	1.31084	1.55989	1.4192	1.39068	1.33745	1.30989	1.30989	1.26521	1.38498	1.40875	1.35741	1.34601	1.31274	1.28517	1.21103	1.19867	1.23764	1.1749	1.20247	1.00475	1.07985	1.0751	1.30798	1.27186	1.23859	1.05133	1.0751	1.20247	1.13213	0.955323	1.01236	1.03232	1.06179	1.10837
3	11	0	1	0.692521	0.955679	0.978763	0.985226	0.975993	1.01847	0.995383	0.957525	0.951985	0.963989	0.975993	1.04155	0.925208	0.921514	0.905817	0.866113	0.810711	0.796861	0.756233	0.759003	0.722992	0.717452	0.686057	0.696214	0.76362	0.698061	0.703601	0.719298	0.722068	0.674054	0.696214	0.682364	0.712835	0.691597	0.727608	0.698984	0.834718	0.759003	0.756233	0.817175	0.790397	0.702678	0.736842	0.868883	0.852262	0.866113
3	12	0	1	0.534262	0.594657	0.600465	0.684088	0.68525	0.729384	0.694541	0.737515	0.785134	0.925668	1.17189	1.06272	1.12311	1.19048	0.878049	1.18118	1.42044	1.44948	1.44019	1.45761	1.28339	1.28107	1.46225	1.47154	1.51103	1.57724	1.68757	1.30546	1.57607	1.69454	1.66434	1.62602	1.73519	1.62021	1.73287	1.56098	1.62369	1.68757	1.76539	1.36353	1.66783	1.70151	1.63995	1.6899	1.70499	1.57607
3	13	0	1	0.574324	0.650338	0.798986	0.802365	1.00084	1.03801	0.913851	0.802365	0.746622	0.929054	0.861486	0.803209	0.83277	0.935811	0.890203	0.809966	0.755912	0.800676	0.757601	0.868243	0.791385	0.763514	0.808277	0.757601	0.726351	0.731419	0.641892	0.876689	0.665541	0.664696	0.663851	0.747466	0.799831	0.72973	0.642736	0.713682	0.750845	0.778716	0.637669	0.961149	0.826858	0.625845	0.462838	0.670608	0.650338	0.612331
3	14	1
3	15	0	1	0.855448	0.988134	0.995685	1.04746	1.00647	1.03344	1.0712	1.00108	1.06041	1.07335	1.03776	1.02589	0.981661	0.878101	0.93096	0.768069	0.877023	0.856526	0.910464	0.980583	1.06688	1.03991	1.12945	1.14779	1.15102	1.13484	1.16397	1.1219	1.21683	1.18986	1.12513	1.12621	1.14455	1.13916	1.19849	1.26429	1.27077	1.25135	1.14995	1.14347	1.21683	1.18662	1.07012	1.1931	1.13592	1.08091
3	16	0	1	0.493827	0.895062	1.11523	1.00514	1.1142	0.886831	0.977366	1.00412	0.800412	1.04218	1.02058	1.04218	1.02572	1.00823	1.03086	0.960905	0.961934	0.997942	0.985597	0.884774	0.755144	0.866255	0.783951	0.849794	0.848765	1.00617	0.866255	0.909465	0.852881	0.867284	0.901235	1.00617	0.97428	1.07819	1.04218	1.12963	1.01646	1.02263	0.955761	0.878601	0.893004	0.934156	1.00309	1.11008	1.25206	1.13169
3	17	0	1	0.826859	0.956715	0.90899	0.942286	0.956715	0.940067	0.937847	0.946726	0.918979	0.942286	0.970033	0.90899	0.981132	0.897891	0.958935	0.963374	0.914539	0.921199	0.870144	0.90455	0.983352	0.900111	0.894562	0.897891	0.897891	0.90566	0.851276	0.896781	0.893452	0.880133	0.873474	0.862375	0.873474	0.867925	0.915649	1.0566	0.965594	0.915649	0.90788	0.835738	0.825749	0.854606	0.855716	0.842397	0.853496	0.826859
3	18	0	1	0.760606	0.867677	0.889899	1.00707	0.983838	0.923232	1.01919	0.983838	1.00707	1.00909	1.00202	0.968687	1.01414	0.925253	0.990909	1.00303	0.910101	0.983838	0.979798	1.00505	0.965657	0.973737	0.968687	0.970707	0.972727	0.966667	1	0.981818	0.951515	0.970707	1.00202	0.994949	1.0202	0.988889	1.02121	1.09899	0.943434	0.887879	1.01313	0.969697	1.00606	0.991919	0.978788	0.948485	1.02323	1.03333
3	19	0	1	0.626385	0.797583	0.8429	0.856999	0.913394	0.917422	0.949648	0.924471	0.908359	0.961732	1.01007	1.01309	0.863041	0.991944	1.01813	0.964753	0.967774	0.957704	0.954683	0.940584	0.932528	0.922457	0.983887	0.816717	0.923464	0.897281	0.892246	0.973817	0.916415	0.864048	1.03827	0.922457	0.926485	0.817724	0.852971	0.979859	0.926485	0.834844	0.931521	0.883182	0.870091	0.867069	0.959718	0.940584	0.913394	0.840886
3	20	1
3	21	1
3	22	1
3	23	0	1	0.64503	0.943205	0.853955	0.844828	0.89858	0.978702	1.06998	1.10548	1.12373	1.16937	1.40669	1.13996	0.86714	1.14503	1.21501	1.17647	1.2069	1.21298	1.16126	1.07404	1.11055	1.07099	1.30325	0.726166	1.07099	1.06795	1.03144	1.17343	1.05375	0.989858	1.47465	1.10345	1.18053	0.96856	0.935091	1.357	1.16633	0.923935	1.1359	1.00507	0.988844	1.09026	1.29412	1.1785	1.04564	0.918864
3	24	0	1	0.464168	0.549063	0.636163	0.660419	0.807056	0.822492	0.814774	0.824697	0.711136	0.807056	0.869901	0.904079	0.891951	0.942668	0.955899	0.9129	0.886439	0.848953	0.902977	0.922822	0.888644	0.910695	0.945976	0.973539	1.01544	1.03197	1.00662	0.993385	1.00331	0.961411	0.966924	0.961411	0.931643	0.942668	1.01985	0.905182	0.886439	0.965821	0.992282	0.939361	0.932745	0.883131	0.915105	0.886439	0.954796	0.948181
3	25	0	1	0.746707	0.912867	1.04053	1.13475	1.08511	1.0152	1.00709	0.893617	0.972644	0.994934	0.982776	1.03445	0.957447	1.01114	0.970618	0.91692	0.910841	0.891591	0.908815	0.893617	0.871327	0.884498	0.841945	0.817629	0.862209	0.803445	0.819656	0.903749	0.85309	0.818642	0.798379	0.801418	0.778116	0.677812	0.700101	0.722391	0.847011	0.785208	0.849037	0.841945	0.845998	0.823708	0.801418	0.865248	0.851064	0.810537
3	26	0	1	0.47153	1	1.93594	1.41815	2.13968	0.785587	1.01335	0.947509	0.737544	1.17883	1.27758	1.10587	1.18594	1.16548	0.80694	0.932384	0.97331	0.927046	1.04893	1.3016	1.13879	1.09431	1.1548	1.27491	1.58452	0.951068	1.26157	0.977758	1.12633	1.83808	1.29004	1.25979	1.34075	1.10676	1.45819	1.20641	1.08719	1.39769	1.49199	1.121	1.40747	1.91993	1.97509	1.5774	1.4911	1.55783
4	1	0	1	0.466859	0.45245	0.589817	0.644573	0.608069	0.657061	0.655139	0.657061	0.6878	0.753122	0.770413	0.862632	0.923151	0.951009	0.98463	0.972142	1.02594	0.976945	0.994236	0.936599	0.896254	0.850144	0.912584	0.910663	0.949087	0.897214	0.92123	0.896254	0.891451	0.87512	0.853987	0.913545	0.949087	0.939481	0.95293	0.911623	1.02209	0.981748	0.955812	0.90586	0.846302	0.81268	0.878963	0.822286	0.84342	0.880884
4	2	0	1	0.466859	0.45245	0.589817	0.644573	0.608069	0.657061	0.655139	0.657061	0.6878	0.753122	0.770413	0.862632	0.923151	0.951009	0.98463	0.972142	1.02594	0.976945	0.994236	0.936599	0.896254	0.850144	0.912584	0.910663	0.949087	0.897214	0.92123	0.896254	0.891451	0.87512	0.853987	0.913545	0.949087	0.939481	0.95293	0.911623	1.02209	0.981748	0.955812	0.90586	0.846302	0.81268	0.878963	0.822286	0.84342	0.880884
4	3	0	1	0.40203	0.104569	0.11066	0.15533	0.22335	0.338071	0.449746	0.532995	0.562437	0.57868	0.678173	0.713706	0.749239	0.890355	0.964467	0.984772	1.04365	0.871066	0.743147	0.719797	0.655838	0.659898	0.651777	0.77665	0.845685	0.911675	0.917766	0.930964	1.06294	0.901523	0.894416	0.745178	0.753299	0.742132	0.77868	0.724873	0.91269	0.801015	0.968528	0.995939	0.956345	0.858883	0.781726	0.760406	0.82132	0.735025
4	4	0	1	0.819341	0.917109	1.10414	0.977683	0.865037	0.904357	0.855473	0.848034	0.747078	0.74814	0.77577	0.795962	0.805526	0.873539	0.879915	0.811902	0.821467	0.832094	0.851222	0.894793	0.958555	0.873539	0.87779	0.836344	0.878852	1.19341	0.790648	0.725824	0.889479	0.820404	0.77577	0.846971	0.818278	1.08502	1.01275	1.04038	0.886291	0.835282	0.906482	0.885228	1.07758	0.924548	0.989373	1.0627	1.09777	0.916047
4	5	0	1	0.403636	0.470909	0.675455	0.69	0.677273	0.720909	0.719091	0.690909	0.749091	0.798182	0.825455	0.854545	0.818182	0.919091	0.907273	0.851818	0.901818	0.836364	0.901818	0.919091	0.882727	0.826364	0.893636	0.888182	0.984545	0.954545	0.968182	0.927273	0.975455	0.939091	0.990909	0.972727	0.936364	1.02273	1.05364	0.974545	1.02273	0.968182	0.93	0.997273	0.9	0.858182	0.906364	0.849091	0.778182	0.828182
4	6	1
4	7	1
4	8	0	1	0.618924	0.83941	0.805556	0.658854	0.689236	0.748264	0.728299	0.815972	0.721354	0.601562	0.786458	0.955729	1.28646	1.14236	1.20139	1.13368	1.11892	1.04774	1.0599	0.907986	0.909722	0.869792	0.869792	0.809028	1.09635	0.768229	0.77691	0.942708	0.835069	0.898438	0.723958	0.946181	1.02604	0.947049	0.792535	0.743924	0.84809	0.570312	0.600694	0.546875	0.53559	0.460069	0.542535	0.585069	0.611111	0.538194
4	9	0	1	0.579646	0.594027	0.566372	0.537611	0.56969	0.65708	0.65708	0.690265	0.746681	0.859513	0.838496	0.963496	1.06969	1.25885	1.3031	1.49115	1.68695	1.61615	1.64602	1.61062	1.54535	1.19469	1.39491	1.42588	1.71018	0.924779	1.01881	0.955752	0.909292	1.00332	1.07412	1.1958	1.06969	1.02434	1.27434	1.23451	1.38606	1.3396	1.35951	1.17257	1.06969	0.868363	1.02102	1.00774	1.00111	1.31527
4	10	0	1	0.559111	0.548444	0.651556	0.693333	0.792	0.8	0.815111	0.789333	0.743111	0.846222	0.723556	0.896889	0.975111	0.965333	0.962667	0.875556	0.861333	0.819556	0.803556	0.842667	0.753778	0.744889	0.773333	0.782222	0.770667	0.759111	0.930667	0.755556	0.780444	0.768	0.804444	0.813333	0.837333	0.832889	0.599111	0.536	0.542222	0.528	0.583111	0.558222	0.536	0.510222	0.572444	0.481778	0.579556	0.597333
4	11	1
4	12	0	1	0.452107	0.673372	0.805556	0.85728	0.905172	0.931992	0.909004	0.87069	0.931992	0.960728	0.958812	1.03161	1.12261	1.10441	1.16571	1.1887	1.17433	1.19444	1.16188	1.20785	1.19061	1.14847	1.31513	1.34962	1.4205	1.5613	1.60441	1.51149	1.53544	1.47989	1.45594	1.46456	1.45785	1.42146	1.51628	1.46743	1.47414	1.56034	1.45307	1.34866	1.40421	1.23467	1.40805	1.37548	1.31322	1.3841
4	13	0	1	0.340164	0.431148	0.717213	0.728689	0.37623	0.619672	0.482787	0.536885	0.661475	0.672131	0.783607	0.915574	1.01311	1.09344	1.13934	1.15902	1.32787	1.32705	1.34836	1.28689	1.11475	1.18607	1.13197	1.19508	1.12541	1.18197	1.1418	1.22213	1.09836	1.16885	1.19836	1.12787	1.3418	1.1959	1.26066	1.01475	1.37869	1.18525	1.12787	1.34016	1.28361	1.23934	1.0582	1.3623	1.12131	1.23279
4	14	0	1	0.38413	0	0	0	0	0	0	0	0.0414788	0.110911	0.136159	0.516682	0.824166	0.795311	0.745717	0.388638	0.859333	0.97385	1.07755	1.07033	1.09197	1.08476	1.02885	0.907124	0.908927	0.844905	0.997295	0.789901	0.997295	1.1055	0.697926	0.586114	0.950406	1.05681	1.08115	0.965735	1.05681	1.02254	1.13796	1.03787	0.703336	0.917042	0.867448	0.974752	0.954013	0.96844
4	15	0	1	0.639961	0.839768	0.968147	0.898649	0.888996	0.951737	0.908301	0.831081	0.94305	0.934363	0.927606	0.957529	0.937259	0.977799	0.98166	0.970077	0.955598	0.908301	0.883205	0.92471	0.932432	0.953668	0.891892	0.82529	0.891892	0.906371	0.851351	0.835907	0.837838	0.793436	0.861004	0.848456	0.82529	0.934363	0.906371	0.898649	0.835907	0.763514	0.777992	0.798263	0.765444	0.753861	0.793436	0.778958	0.797297	0.841699
4	16	0	1	0.352016	0.150442	0.40413	0.399213	0.388397	0.390364	0.434612	0.512291	0.449361	0.514258	0.529007	0.571288	0.627335	0.725664	0.732547	0.750246	0.726647	0.779744	0.684366	0.654867	0.708948	0.691249	0.786627	0.778761	0.80236	0.916421	0.858407	0.86824	0.852507	0.828909	0.666667	0.767945	0.741396	0.73648	0.772861	0.757129	0.840708	0.86824	0.846608	0.826942	0.777778	0.787611	0.737463	0.59587	0.665683	0.74238
4	17	0	1	0.556725	0.851462	0.85848	0.991813	1.03626	1.01053	0.976608	0.94269	0.805848	0.805848	0.718129	0.739181	0.863158	0.619883	0.694737	0.678363	0.661988	0.625731	0.591813	0.617544	0.705263	0.690058	0.65731	0.617544	0.603509	0.563743	0.594152	0.516959	0.511111	0.487719	0.464327	0.504094	0.548538	0.490058	0.554386	0.645614	0.718129	0.557895	0.548538	0.494737	0.452632	0.507602	0.472515	0.471345	0.504094	0.473684
4	18	0	1	0.411379	0.242888	0.473742	0.456236	0.455142	0.501094	0.538293	0.568928	0.575492	0.610503	0.650985	0.71663	0.756018	0.757112	0.756018	0.768053	0.725383	0.685996	0.673961	0.640044	0.659737	0.641138	0.666302	0.700219	0.723195	0.730853	0.776805	0.786652	0.747265	0.746171	0.695842	0.68709	0.640044	0.643326	0.719912	0.693654	0.748359	0.727571	0.791028	0.785558	0.747265	0.751641	0.723195	0.71663	0.69256	0.666302
4	19	0	1	0.446089	0.536998	0.69556	0.678647	0.756871	0.784355	0.838266	0.853066	0.871036	0.89852	0.912262	1.01268	1.06025	1.04017	1.01586	1.0074	1.0074	0.96723	0.964059	0.977801	0.947146	0.935518	0.938689	0.975687	1.03171	1.02008	1.06554	1.05074	1.03277	0.965116	0.980973	0.988372	0.985201	1.00106	1.00951	0.987315	1.05497	1.03911	0.970402	0.950317	0.790698	0.77167	0.786469	0.781184	0.754757	0.784355
4	20	1
4	21	1
4	22	1
4	23	0	1	0.459112	0.546729	0.85514	0.945093	0.918224	0.924065	0.948598	0.948598	0.983645	0.988318	0.911215	1.10748	1.24416	1.09579	1.00117	1.01869	1.03738	0.934579	0.942757	1	0.903037	0.897196	0.905374	0.962617	1.01519	0.952103	0.924065	0.94743	0.940421	0.803738	0.913551	0.906542	0.910047	0.933411	0.757009	0.83528	1.00701	0.783879	0.698598	0.776869	0.314252	0.313084	0.353972	0.36215	0.377336	0.349299
4	24	0	1	0.40733	0.300524	0.195812	0.191623	0.408377	0.508901	0.662827	0.734031	0.783246	0.830366	0.893194	1.01675	1.07539	1.14974	1.28168	1.26492	1.23246	1.24398	1.10995	1.02827	1.0178	1.00209	1.00628	1.06597	1.21571	1.23979	1.33298	1.39581	1.43246	1.30366	1.21571	1.18848	1.15707	1.18953	1.28063	1.27539	1.39895	1.5445	1.53194	1.40524	1.33298	1.19895	1.20838	1.26806	1.14241	1.16545
4	25	0	1	0.561502	0.996244	1.00939	0.6723	0.924883	0.985915	1.00376	0.968075	0.892958	0.928638	0.895775	0.919249	0.988732	1.05258	1.00751	0.909859	0.942723	0.880751	1	1.06103	1.0723	1.03192	1.03286	1.00563	0.961502	0.991549	1.34742	1.06854	1.00469	0.960563	1.02723	1.01596	0.976526	0.946479	1.01221	0.884507	0.792488	0.847887	0.866667	0.800939	0.906103	0.948357	0.840376	0.679812	0.704225	0.876995
4	26	1
5	1	0	1	0.853759	0.959835	1.05767	1.00412	0.970134	0.982492	0.975283	0.995881	0.987642	0.964985	0.981462	1.02163	1.01751	1.0103	1.00206	0.947477	0.92173	0.969104	0.929969	0.927909	0.938208	0.949537	0.956746	0.942327	0.967044	0.964985	0.977343	0.973223	0.981462	0.976313	0.995881	1.00412	1.02163	1.0206	1.04016	1.01751	1.07724	1.02987	1.01648	1.01545	1.01957	1.02678	1.04325	1.01236	0.990731	1.00103
5	2	0	1	0.852729	0.958805	1.0587	1.00515	0.969104	0.983522	0.975283	0.994851	0.988671	0.963955	0.981462	1.02266	1.01854	1.0103	1.00206	0.946447	0.92276	0.968074	0.927909	0.92688	0.937178	0.948507	0.954686	0.940268	0.962925	0.963955	0.978373	0.973223	0.984552	0.973223	0.995881	1.00515	1.02266	1.02163	1.04222	1.01854	1.07518	1.03193	1.01751	1.01751	1.02369	1.02266	1.04531	1.01236	0.992791	1.00309
5	3	0	1	0.82028	1.08079	0.970322	1.04782	0.999176	1.05359	1.08739	1.06678	1.06843	1.0404	1.00082	1.00577	1.07172	1.04204	1.09233	1.01896	1.0709	1.0033	0.990107	0.999176	0.993405	0.954658	1.02885	1.00989	1.09316	0.924155	0.915911	0.807914	0.823578	0.795548	0.798846	0.732069	0.754328	0.727947	0.695796	0.637263	0.624897	0.650453	0.67601	0.66859	0.723825	0.798021	0.675185	0.677659	0.644683	0.716406
5	4	0	1	0.588776	0.557143	0.965306	1.00918	0.935714	1.08673	0.930612	1.02041	1.01224	1.06939	1.03673	1.08367	1.10612	1.03469	1.10306	1.04796	0.97449	1.32449	1.13163	1.21122	1.25204	1.1398	1.20408	1.24082	1.26837	1.29388	1.27449	1.15816	1.40816	1.34898	1.02551	1.28776	1.30306	1.26531	1.18469	1.26327	1.26429	1.36327	1.27449	1.22347	1.37449	1.1051	1.21837	1.26939	1.12041	1.23469
5	5	0	1	0.830189	0.732075	0.776415	1.10094	1.00283	0.935849	1.09906	0.967925	0.925472	0.937736	0.945283	0.991509	1.00189	1.86981	1.52075	1.03868	0.879245	1.05755	0.892453	0.990566	0.983962	0.974528	0.819811	1.04057	1.04717	1.01226	0.984906	0.916981	1.03113	0.953774	0.942453	1.01226	0.954717	0.920755	1.02453	0.719811	0.953774	0.871698	0.773585	0.868868	1.01981	0.770755	0.988679	0.94434	0.79717	0.925472
5	6	1
5	7	1
5	8	0	1	0.911967	0.935351	1.02338	0.965612	1.09491	0.940853	1.00688	0.898212	0.9326	1.07153	0.982118	1.09904	1.60248	1.30261	1.2696	1.0674	1.09904	1.12105	1.22834	0.866575	1.35076	1.33563	1.2077	1.05227	1.20083	1.07703	0.986245	1.07565	0.90784	0.848693	1.38377	0.878955	0.881706	1.12517	0.566713	0.290234	0.370014	0.35901	0.264099	0.513067	0.270977	0.387895	0.614856	0.210454	0.247593	0.177442
5	9	0	1	0.836152	0.94926	1.07082	1.01691	0.917548	0.913319	0.900634	0.912262	0.910148	0.882664	0.904863	0.94926	0.922833	0.856237	0.839323	0.793869	0.824524	0.821353	0.77167	0.757928	0.731501	0.72093	0.780127	0.7537	0.768499	0.820296	0.782241	0.782241	0.766385	0.768499	0.79704	0.864693	0.893235	0.920719	0.903805	0.993658	0.997886	0.983087	0.976744	0.940803	0.959831	0.966173	0.984144	0.966173	0.928118	0.938689
5	10	0	1	0.715349	0.766512	0.853953	0.894884	0.938605	1.01302	0.993488	1.02977	1.08837	1.03814	1.06605	1.10698	1.09581	1.07721	1.04465	1.03628	0.973023	0.907907	0.935814	0.95907	0.963721	1.03442	1.04	1.01209	1.03442	1.03349	1.07442	1.01674	1.08372	1.03256	1.11349	1.0586	1.0707	1.04279	1.10047	1.05395	1.10605	1.10326	1.11814	1.04372	1.02698	0.906047	0.95814	0.967442	0.858605	0.904186
5	11	1
5	12	0	1	0.730503	0.865745	0.953603	0.894373	0.887463	0.965449	0.920039	0.918065	0.87463	0.894373	0.896347	0.942744	0.98618	1.10365	1.05627	1.0079	0.966436	0.982231	0.958539	0.948667	0.915104	0.911155	0.899309	0.824284	0.846002	0.877591	0.856861	1.02172	1.02369	0.945706	0.896347	0.886476	0.851925	0.850938	0.746298	0.892399	1.02073	0.904245	0.868707	0.868707	0.878578	0.781836	0.844028	0.825271	0.918065	0.8154
5	13	0	1	0.729148	0.919283	0.89417	0.871749	0.906726	0.873543	0.900448	0.938117	0.881614	0.931839	0.852915	0.83139	0.921076	0.805381	0.865471	0.890583	0.779372	0.84574	0.866368	0.834978	0.87713	0.838565	0.835874	0.839462	0.843049	0.999103	0.933632	0.913004	0.84843	0.882511	0.794619	0.829596	0.820628	0.838565	0.887892	0.93722	0.948879	0.933632	0.897758	0.911211	0.871749	0.83139	0.912108	0.907623	0.899552	0.888789
5	14	1
5	15	0	1	0.775068	0.692864	0.663957	0.679313	0.68925	0.720867	0.672087	0.684734	0.714544	0.723577	0.693767	0.70822	0.751581	0.71093	0.715447	0.541102	0.62692	0.642276	0.719061	0.584463	0.543812	0.588076	0.497742	0.468835	0.560072	0.542005	0.516712	0.477868	0.530262	0.485095	0.542909	0.510388	0.510388	0.521229	0.503162	0.544715	0.566396	0.588076	0.552846	0.532972	0.542005	0.506775	0.514905	0.570912	0.492322	0.463415
5	16	0	1	0.926214	1.09903	1.15049	0.602913	0.995146	0.996117	1.03495	1.01359	1.02233	0.942718	0.863107	0.982524	1.06699	1.17476	0.626214	0.915534	0.65534	0.945631	0.946602	1.00874	0.933981	0.878641	0.975728	1.01165	0.928155	1.0767	0.633981	1.0233	1.05146	1.01748	1.01553	0.965049	1.02913	1.06311	1.39612	1.06117	1.07282	1.02621	0.732039	1.0466	0.866019	0.783495	0.876699	0.925243	1.00388	1.12039
5	17	0	1	0.926278	0.940547	0.972652	1.03092	0.969084	0.963139	0.957194	0.939358	0.915577	0.958383	0.946492	0.966706	0.954816	0.958383	0.931034	0.950059	0.913199	0.896552	0.87396	0.86088	0.890606	0.876338	0.876338	0.920333	0.887039	0.890606	0.928656	0.872771	0.850178	0.839477	0.852556	0.863258	0.868014	0.839477	0.810939	0.858502	0.82283	0.769322	0.785969	0.774078	0.799049	0.755054	0.775268	0.791914	0.751486	0.758621
5	18	0	1	1.06736	1.10221	1.14402	1.08246	1.03833	1.08362	1.05343	1.16725	1.07085	1.12427	1.04994	1.04878	1.15563	1.03136	1.06852	1.07782	0.929152	1.02904	1.0453	1.05343	1.0964	1.03484	1.01045	1.07317	1.05459	1.03368	1.10221	1.04994	1.03833	1.00697	1.09872	1.07433	1.11614	0.99187	1.03717	1.07317	1.06736	1.10801	1.18235	1.15679	1.15447	1.16841	1.01278	1.06852	1.08479	1.05343
5	19	0	1	0.975518	1.04237	1.15725	0.999058	1.0226	1.05273	1.05744	1.07156	1.04426	0.984934	1.26177	1.18079	1.15631	1.22976	1.2533	1.24576	1.28437	1.30038	1.31073	1.29944	1.38795	1.47552	1.54143	1.45951	1.55461	1.40395	1.66949	1.70904	1.71092	1.71657	1.74953	1.74482	1.86252	1.8371	1.72128	1.7081	2.01977	1.62994	1.80979	1.69492	1.70527	1.59981	1.90772	1.7354	1.65443	1.71751
5	20	0	1	1.01944	0.973148	1.4787	0.823148	0.871296	1.07963	1.12963	1.07407	1.05	0.886111	2.4713	2.23056	1.66019	2.02963	2.03704	2.16944	2.23889	2.16296	2.14352	2.00741	2.50093	2.94259	3.5537	3.16574	3.23056	2.67037	3.48056	3.91296	3.83241	3.97315	4.26019	4.18796	4.86759	4.31389	3.80741	3.44074	4.8463	3.39907	3.83519	3.54352	3.83241	3.525	5.10833	4.31852	4.08148	4.04167
5	21	0	1	0.795394	0.858282	0.858282	0.831709	0.789194	0.922055	0.860939	0.80868	0.848539	0.935341	0.80248	0.821966	0.899026	0.937998	0.918512	0.96457	1.02126	0.984057	0.971656	1.02746	1.00974	1.04517	1.03454	0.947741	0.921169	0.884854	0.966342	0.934455	1.00797	1.13198	0.974314	0.922055	1.02037	0.769708	0.988485	0.936227	0.953942	1.01771	0.963685	0.903454	0.857396	0.887511	1.02923	0.892826	0.868911	0.720106
5	22	1
5	23	1
5	24	0	1	0.923285	1.06679	1.03159	1.02708	1.02617	1.00993	0.990072	1.03249	0.990072	0.995487	0.962094	0.943141	0.947653	0.949458	0.954874	0.93231	0.978339	1.00993	1.04242	1.04061	1.06047	1.04242	0.922383	0.963899	1.02256	1.01895	1.05144	1.0361	1.06498	1.04964	1.05054	1.0361	1.05957	1.09296	1.10199	1.19856	1.11282	1.14531	1.12726	1.11372	1.05505	1.04061	1.01715	0.99639	1.04242	1.01625
5	25	0	1	0.879346	0.978528	1.07975	1.00818	1.29243	0.857873	1.00102	1.02249	1.04601	0.96728	1.13292	1.02658	1.02658	1.17996	0.990798	0.982618	0.912065	0.973415	1.03885	1.06237	0.974438	0.9591	1.06442	1.03783	1.13906	1.20961	1.21779	1.2045	1.18916	0.951943	1.19427	1.04908	1.06953	1.1411	1.29243	1.60941	1.74131	0.933538	1.4683	1.37219	1.34765	1.0726	1.13292	0.96319	0.944785	0.96728
5	26	0	1	0.981818	0.997861	0.983957	0.950802	1.06203	0.930481	1.02353	0.993583	0.972193	1.04706	1.0385	1.03422	1.05455	1.03209	1.03636	1.0631	0.906952	1.11658	1.02567	1.04385	1.08342	1.06524	1.11123	1.11337	1.11016	1.06096	1.02139	1.07807	1.04599	0.941176	0.946524	0.996791	0.994652	1.00535	1.03422	1.05989	1.05241	0.989305	1.00963	0.95508	1.04813	0.965775	0.857754	0.981818	0.952941	0.95508
6	1	0	1	0.838049	0.912195	0.914146	0.953171	0.993171	0.99122	0.99122	0.987317	0.971707	0.932683	0.954146	0.955122	0.958049	0.963902	0.969756	0.962927	0.952195	0.980488	0.94439	0.902439	0.95122	0.96878	0.914146	0.921951	0.906341	0.906341	0.919024	0.863415	0.914146	0.92878	0.982439	0.976585	0.969756	0.997073	1.01268	0.995122	1.01268	0.989268	0.959024	1.00585	0.976585	0.926829	0.972683	0.98439	0.989268	0.937561
6	2	0	1	0.838049	0.914146	0.914146	0.953171	0.993171	0.990244	0.99122	0.986341	0.971707	0.932683	0.955122	0.955122	0.958049	0.963902	0.969756	0.963902	0.953171	0.981463	0.94439	0.903415	0.95122	0.96878	0.913171	0.921951	0.906341	0.906341	0.919024	0.863415	0.913171	0.929756	0.983415	0.977561	0.969756	0.997073	1.01171	0.996098	1.01366	0.990244	0.959024	1.00683	0.97561	0.926829	0.973659	0.98439	0.989268	0.937561
6	3	0	1	0.714419	0.733146	0.884831	0.907303	0.920412	0.967228	0.933521	1.09551	1.07303	1.03277	1.01404	1.00094	1.00562	1.03745	0.998127	1.00375	1.00936	1.00655	0.970974	0.976592	0.967228	0.994382	0.921348	0.930712	0.909176	0.907303	0.861423	0.872659	0.906367	0.927903	0.924157	0.898876	0.882022	0.967228	0.895131	0.897004	0.911049	0.896067	0.916667	0.882022	0.849251	0.80618	0.832397	0.775281	0.80618	0.799625
6	4	0	1	0.79878	0.814024	0.949187	0.954268	0.972561	0.955285	0.965447	0.97561	1.00102	0.982724	0.984756	0.990854	0.95935	0.940041	0.896341	0.898374	0.865854	0.761179	0.811992	0.819106	0.810976	0.804878	0.769309	0.784553	0.769309	0.771341	0.830285	0.772358	0.778455	0.756098	0.737805	0.752033	0.787602	0.784553	0.865854	0.86687	0.933943	0.943089	0.98374	0.862805	0.857724	0.892276	0.974593	0.838415	0.889228	0.868902
6	5	0	1	0.915899	1.303	1.23502	1.18664	1.26613	1.23502	1.30415	1.32604	1.26382	1.20276	1.20968	1.22465	1.25346	1.13594	1.22926	1.25922	1.18088	1.39055	1.09793	1.12327	1.2212	1.29608	1.33871	1.16014	1.39401	1.08525	1.21544	1.31336	1.29147	1.3053	1.29608	1.32143	1.37788	1.4447	1.40668	1.30645	1.32143	1.75806	1.197	1.24194	1.34217	1.41014	1.49539	1.39977	1.3076	1.303
6	6	1
6	7	0	1	0.811395	0.882122	0.862475	0.834971	0.953831	0.946955	0.964637	0.951866	0.886051	0.873281	0.934185	0.922397	0.935167	0.926326	0.97446	0.97446	0.995088	0.972495	0.981336	0.917485	0.98723	1.02161	0.921415	0.953831	0.952849	0.895874	0.924361	0.859528	0.867387	0.883104	0.948919	0.965619	0.975442	0.989194	1.05992	1.03635	0.991159	1.03143	0.958743	1.01768	0.958743	0.888998	0.923379	0.926326	0.949902	0.950884
6	8	0	1	0.718987	0.792405	0.832911	0.841772	1.02405	1.04051	1.22152	1.10253	0.870886	1.1	1.17975	1.11139	1.15443	1.01899	1.16203	1.20506	1.13038	1.08101	1.21013	1.12658	1.23291	1.28481	1.11266	1.19114	1.26203	1.13544	1.33165	1.23544	1.26456	1.35696	1.37215	1.53418	1.46709	1.48101	1.56076	1.47468	1.20506	1.27342	1.07468	1.2557	1.08608	1.06076	1.12152	0.987342	0.893671	1.17975
6	9	0	1	0.827712	0.868733	0.84412	0.801276	0.912489	0.912489	0.920693	0.945305	0.873291	0.800365	0.835005	0.856882	0.864175	0.886964	0.926162	0.937101	0.976299	0.958979	0.956244	0.895169	0.938924	0.973564	0.867821	0.885141	0.869644	0.840474	0.831358	0.767548	0.751139	0.73382	0.859617	0.838651	0.842297	0.845032	0.927074	0.924339	0.939836	0.991796	0.937101	0.981768	0.909754	0.806746	0.883318	0.903373	0.948952	0.87876
6	10	0	1	0.739941	0.741904	0.849853	0.98528	0.982336	0.989205	1.01668	1.07949	1.08538	1.0736	1.11089	1.09127	1.08734	1.12071	1.04809	1.01276	0.976447	0.979392	0.950932	0.938175	0.918548	0.939156	0.984298	0.997056	0.995093	1.00981	1.03435	1.02159	1.03042	1.03238	1.07458	1.07164	1.07066	1.08636	1.16192	1.13346	1.105	1.01668	1.06084	1.0579	1.07164	1.01472	1.11776	1.09715	1.09421	1.03042
6	11	1
6	12	0	1	0.873717	0.894251	0.855236	0.943532	0.892197	0.825462	0.812115	0.818275	0.812115	0.809035	0.756674	0.713552	0.711499	0.879877	0.791581	0.755647	0.762834	0.749487	0.76386	0.787474	0.723819	0.706366	0.750513	0.842916	0.816222	0.810062	0.822382	0.847023	0.865503	0.88809	0.841889	0.856263	0.934292	0.954825	0.976386	0.975359	0.887064	0.849076	0.830595	0.855236	0.856263	0.908624	0.87577	0.867556	0.917864	0.873717
6	13	0	1	0.813889	0.839815	0.859259	0.897222	0.905556	0.916667	0.92037	0.92963	0.990741	0.946296	0.958333	0.935185	0.948148	0.935185	0.933333	0.962963	0.900926	0.953704	1.0037	0.977778	0.999074	0.987037	1.05	1.05648	0.844444	1.04167	1.06111	1.01481	1.14074	1.06481	1.09722	1.2037	1.0287	1.08796	1.03333	0.95	1.1037	1.15648	1.26204	1.20556	1.275	1.35093	1.26759	1.35556	1.24352	1.15
6	14	0	1	0.336349	1.08059	0.771382	0.682566	0.686678	0.662829	0.745888	0.667763	1.31168	0.875822	0.941612	0.904605	0.726151	0.799342	0.942434	1.21711	1.21546	1.08717	1.23109	1.47039	1.17599	1.21217	1.09128	0.958059	1.10444	1.34457	1.2977	1.21957	1.46382	1.49507	1.55099	1.2352	1.19079	1.16118	1.75822	1.82566	0.902961	0.776316	0.748355	0.6875	0.913651	0.856908	1.01316	0.82977	0.671053	0.45477
6	15	0	1	0.951522	0.960541	0.953777	0.899662	0.932356	0.94363	0.958286	0.838782	0.940248	0.921082	0.830891	0.877114	0.8354	0.833145	0.848929	0.904171	0.828636	0.842165	0.821871	0.857948	0.877114	0.846674	0.888388	0.877114	0.890643	0.857948	0.901917	0.899662	0.913191	0.901917	0.882751	0.898534	0.898534	1.00338	1.11725	1.04171	1.08794	1.01691	1.06652	1.06426	1.04961	1.15558	1.22886	1.24464	1.17926	0.827508
6	16	0	1	1.00205	1.27105	1.09343	1.12012	1.09343	0.965092	1.04107	1.02567	1.00719	1.01643	1.06468	1.0462	1.03799	0.978439	1.03593	0.949692	0.926078	0.992813	0.973306	0.976386	1.00821	0.982546	1.01232	1.05339	0.983573	0.918891	0.928131	0.916838	0.962012	0.935318	0.962012	0.925051	0.944559	0.928131	0.98768	1.01437	0.945585	0.900411	0.89117	0.921971	0.895277	0.86345	0.896304	0.947639	0.898357	0.899384
6	17	0	1	0.909558	0.978417	1.04933	0.965057	0.988695	0.993834	0.994861	1.00411	1.00719	1.0298	0.985612	1.02261	1.01336	0.921891	0.980473	0.994861	1.05139	1.00206	0.957862	1.01644	0.993834	1.02261	0.986639	0.973279	0.941418	0.918808	0.964029	0.989723	0.998972	1.0298	1.03803	1.0483	1.08222	1.037	0.991778	1.0185	1.29702	0.975334	1.02569	0.981501	1.00822	0.955807	1.02261	1.00617	1.01131	0.989723
6	18	0	1	0.882472	1.04053	1.01317	1.02736	1.03647	1.06788	1.05066	1.03647	1.01317	1.00304	0.997974	0.99696	1.01216	1.00203	1.00811	1.00203	1	0.985816	0.947315	1.00203	1.05167	1.04762	1	0.979737	0.973658	0.966565	0.962513	0.956434	1.00101	1.00507	0.998987	0.993921	0.992908	0.987842	0.981763	1.00912	1.02026	0.983789	0.961499	1.07497	0.935157	0.905775	0.919959	0.974671	0.974671	0.978723
6	19	0	1	0.795775	0.854125	0.850101	0.99497	0.899396	0.905433	0.93159	0.99497	1.06539	0.954728	0.998994	1.00503	1.0332	1.11871	1.13883	1.15392	1.13883	1.15996	1.19618	0.987928	1.08249	1.05835	1.04326	1.04326	0.986922	1.04829	1.02213	0.965795	1.01811	0.938632	1.20423	1.0664	1.0996	1.1499	1.14487	1.03119	1.16097	0.997988	1.03622	1.12777	1.03622	1.06439	0.998994	1.07344	1.07143	1.07746
6	20	0	1	0.89648	0.855072	0.791925	0.873706	0.838509	0.81677	0.901656	0.915114	0.952381	0.916149	0.862319	0.841615	0.827122	0.782609	0.759834	0.773292	0.76294	0.78882	0.693582	0.652174	0.590062	0.595238	0.574534	0.597308	0.578675	0.608696	0.602484	0.623188	0.641822	0.594203	0.65735	0.660455	0.707039	0.720497	0.560041	0.669772	0.745342	0.559006	0.586957	0.555901	0.561077	0.656315	0.552795	0.664596	0.569358	0.535197
6	21	0	1	0.783688	0.740248	0.841312	0.814716	0.835106	0.888298	1.00266	1.12234	1.0922	1.1383	1.14539	1.07447	1.0594	1.17819	1.1117	1.10195	1.09752	1.00798	1.03635	0.903369	0.826241	0.742021	0.723404	0.906915	0.849291	0.901596	0.875	0.837766	0.842199	0.896277	0.949468	0.988475	1.0727	1.07713	1.06826	1.09043	1.04787	1.04965	1.13032	1.0266	1.06383	1.12411	1.05585	1.07979	1.12234	1.09752
6	22	0	1	0.730805	0.876966	0.760407	0.93062	0.714154	0.755782	0.769658	0.771508	1.14524	0.815911	0.745606	0.803885	0.947271	0.912118	1.06013	0.879741	0.978723	1.17206	1.17391	0.923219	0.956522	0.999075	0.882516	0.922294	0.833488	1.0037	1.01388	0.851989	0.93617	0.73358	1.56337	1.11286	1.0666	1.19056	1.037	0.794635	1.3173	0.720629	0.778908	1.31822	0.921369	1.12951	0.580944	1.14339	0.967623	0.962997
6	23	0	1	0.795129	0.86533	0.873926	1.2106	1.22493	1.30372	1.16762	1.4212	1.40544	1.33238	1.50287	1.46848	1.44126	1.61891	1.66762	1.63037	1.62894	1.59456	1.68481	1.46991	1.61032	1.53152	1.54011	1.39685	1.44269	1.62321	1.62751	1.5702	1.66905	1.60458	1.60315	1.7192	1.75358	1.61318	1.51433	1.54155	1.67622	1.61461	1.61318	1.54871	1.56017	1.43123	1.68338	1.7192	1.62034	1.63324
6	24	0	1	1.13378	1.01589	1.03177	1.18896	1.00753	1.0903	1.13629	1.09114	0.98495	1.11873	1.16806	1.13043	1.06271	1.07525	1.10619	1.10201	1.08779	0.981605	1.02926	1.0811	1.07107	1.07191	1.04933	1.24498	1.08612	1.05184	1.00334	1.00669	1.05017	1.07191	1.04849	1.12793	1.09281	1.0602	0.987458	0.966555	1.03679	0.967391	1.04431	1.03428	1.02341	0.953177	1.03595	0.964047	0.902174	0.918896
6	25	0	1	0.774874	0.799325	0.782462	0.779089	0.734401	0.553963	0.661046	0.875211	0.714165	0.533727	0.602867	0.637437	0.745363	0.820405	0.822934	0.931703	0.929174	0.920742	1.08516	0.869309	0.958685	0.964587	0.941821	0.910624	0.814503	0.690556	0.661046	0.547218	0.659359	0.509275	0.782462	0.720067	0.693086	0.8086	1.03794	0.831366	0.698988	0.681282	0.717538	0.757167	0.710793	0.745363	0.761383	0.754637	0.8086	0.745363
6	26	0	1	0.775281	0.854954	0.912155	0.993871	1.01124	1.04597	1.11338	1.07354	1.11032	1.01124	1.03677	1.01532	1.02656	1.07048	0.99285	0.807967	0.717058	0.764045	0.731359	0.774259	0.862104	1.04086	1.1144	0.896834	0.850868	0.860061	0.835546	0.812053	0.796731	0.792646	0.813075	0.780388	0.827375	0.868233	1.00102	0.953013	0.81001	0.906027	0.872319	0.872319	0.787538	0.745659	0.776302	0.768131	0.78856	0.786517
7	1	0	1	0.645161	0.73216	0.847507	0.884653	0.887586	0.900293	0.892473	0.901271	0.88563	0.890518	0.949169	0.967742	0.960899	0.966764	0.961877	0.913001	0.889541	0.86217	0.845552	0.847507	0.844575	0.855327	0.853372	0.857283	0.8739	0.847507	0.848485	0.85435	0.868035	0.87781	0.898338	0.908113	0.926686	0.931574	0.975562	0.930596	1.01662	0.913978	0.900293	0.917889	0.874878	0.894428	0.903226	0.876833	0.875855	0.904203
7	2	0	1	0.645161	0.73216	0.847507	0.884653	0.887586	0.899316	0.892473	0.901271	0.884653	0.890518	0.949169	0.967742	0.960899	0.966764	0.961877	0.913001	0.888563	0.86217	0.845552	0.84653	0.843597	0.85435	0.853372	0.856305	0.872923	0.84653	0.847507	0.853372	0.868035	0.87781	0.897361	0.908113	0.926686	0.931574	0.974585	0.929619	1.01564	0.913978	0.898338	0.917889	0.874878	0.894428	0.902248	0.875855	0.875855	0.903226
7	3	0	1	0.725346	0.860829	0.883871	0.942857	0.95023	1.01382	1.03502	1.02673	1.03779	1.06544	1.05806	1.13641	1.19724	1.10507	1.07742	1.01843	0.964055	0.885714	0.887558	0.895853	0.888479	0.852535	0.897696	0.912442	0.925346	0.904147	0.925346	0.912442	0.910599	0.858065	0.924424	0.902304	0.924424	0.949309	0.952995	0.916129	0.897696	0.888479	0.878341	0.861751	0.832258	0.767742	0.890323	0.930876	0.949309	0.905991
7	4	0	1	0.63755	0.670683	0.582329	0.557229	0.677711	0.839357	0.928715	0.934739	0.907631	0.900602	0.968876	0.9749	0.950803	1.10341	1.08735	1.04217	1.0261	0.922691	0.826305	0.86245	0.849398	0.868474	0.859438	0.928715	0.931727	0.975904	0.964859	0.96988	0.968876	0.915663	0.957831	0.905622	0.89759	1.00803	0.783133	0.968876	1.05622	0.988956	1.00703	1.00201	1.01908	0.948795	0.986948	0.976908	0.990964	0.997992
7	5	0	1	0.577755	0.854789	0.962925	0.946447	0.899073	0.878476	0.881565	0.873326	0.801236	0.882595	0.983522	0.939238	1.01133	0.970134	0.957775	0.909372	0.905252	0.855819	0.786818	0.779609	0.783728	0.743563	0.861998	0.833162	0.837281	0.810505	0.810505	0.775489	0.823893	0.855819	0.84449	0.861998	0.852729	0.870237	0.877446	0.907312	0.830072	0.818744	0.76725	0.815654	0.836251	0.823893	0.854789	0.84449	0.84861	0.795057
7	6	0	1	0.8258	0.971751	0.884181	0.90678	0.86629	0.873823	0.914313	0.919021	0.990584	0.952919	1.00942	1.03484	1.00471	1.01507	0.995292	0.926554	0.920904	0.90113	0.817326	0.828625	0.763653	0.743879	0.762712	0.779661	0.800377	0.754237	0.810734	0.809793	0.854991	0.838983	0.829567	0.912429	0.883239	1.01695	1.11017	1.06685	1.06685	0.931262	1.01695	0.951036	0.972693	0.969868	0.978343	0.957627	0.99435	1.02166
7	7	1
7	8	0	1	0.779612	1.00097	0.975728	1.07573	1.05728	1.08544	1.11845	1.1	1.09223	1.13107	1.37864	1.2534	1.23398	1.18738	1.1932	1.06408	1.05825	1.02427	1.00097	1.01942	1.06311	1.17573	1.1233	1.08738	1.06505	0.881553	0.915534	0.967961	0.975728	1.01068	1.16214	1.09612	1.1534	1.14563	1.21845	1.07087	1.34369	0.991262	1.03786	1.03592	0.957282	0.982524	0.966019	0.853398	0.899029	1.12718
7	9	0	1	0.540999	0.682375	0.876532	0.877474	0.866164	0.853911	0.801131	0.779453	0.764373	0.734213	0.735156	0.778511	0.782281	0.785108	0.803959	0.71065	0.717248	0.672008	0.6918	0.689915	0.658812	0.66164	0.62771	0.61263	0.599434	0.626767	0.617342	0.618285	0.621112	0.647502	0.565504	0.622997	0.63525	0.664467	0.758718	0.683318	0.740811	0.683318	0.639962	0.655042	0.6541	0.682375	0.702168	0.660697	0.721018	0.732328
7	10	0	1	0.617591	0.549713	0.826004	0.872849	0.948375	0.917782	0.892925	0.937859	0.942639	0.945507	0.962715	0.964627	0.921606	0.956023	0.876673	0.819312	0.782027	0.75717	0.76195	0.737094	0.681644	0.6587	0.657744	0.637667	0.678776	0.706501	0.723709	0.728489	0.763862	0.788719	0.770554	0.770554	0.782983	0.808795	0.809751	0.800191	0.768642	0.720841	0.6587	0.65392	0.717973	0.634799	0.671128	0.656788	0.684512	0.710325
7	11	0	1	0.935015	0.942774	0.892338	0.948594	0.910766	1.12415	0.971872	0.985451	0.897187	0.970902	0.919496	0.974782	0.99321	1.03201	0.99806	1.06111	1.00582	0.986421	0.939864	0.964113	0.973812	0.723569	1.07274	1.10766	1.02328	0.99321	1.12706	1.0582	1.04753	1.00679	0.99515	1.02231	1.13579	1.08632	1.14258	1.04947	0.987391	1.17071	1.20951	1.13773	1.09796	1.04268	1.04462	1.2192	1.11833	1.20272
7	12	0	1	0.522638	0.790354	0.942913	0.909449	0.90748	0.926181	0.884843	0.889764	0.878937	0.878937	0.930118	0.987205	0.990157	1.01083	0.955709	0.937992	0.920276	0.895669	0.890748	0.878937	0.86122	0.841535	0.859252	0.86122	0.889764	0.893701	0.869094	0.872047	0.894685	0.910433	0.909449	0.900591	0.934055	0.951772	0.955709	0.869094	0.963583	0.934055	0.972441	0.94685	0.932087	0.916339	0.970472	0.971457	0.942913	0.935039
7	13	0	1	0.520484	0.548417	0.674115	0.747672	0.86406	0.788641	0.75419	0.778399	0.784916	0.77933	0.709497	0.818436	0.8473	0.889199	0.874302	0.820298	0.795158	0.786778	0.733706	0.731844	0.731844	0.752328	0.727188	0.731844	0.769088	0.761639	0.766294	0.764432	0.797952	0.768156	0.812849	0.834264	0.82216	0.810056	0.950652	0.844507	0.887337	0.889199	0.802607	0.841713	0.807263	1.07449	0.959963	0.891061	0.801676	0.768156
7	14	1
7	15	0	1	0.572004	0.554884	0.873112	0.951662	0.891239	0.941591	0.892246	0.902316	0.864048	0.915408	0.978852	1.02618	1.04532	1.03726	0.994965	1.00403	0.984894	0.927492	0.923464	0.923464	0.961732	0.945619	0.939577	0.97281	0.977845	0.974824	0.987915	0.977845	0.994965	0.981873	1.03424	1.08459	1.07855	1.11178	1.16314	1.15106	1.18731	1.01611	1.00302	0.96576	0.888218	0.828802	0.885196	0.901309	0.914401	0.897281
7	16	0	1	0.594986	0.548698	0.816779	0.91514	0.946962	0.960463	0.935391	0.944069	0.895853	0.91514	0.943105	0.955641	0.932498	0.945034	0.936355	0.943105	0.897782	0.902604	0.875603	0.871745	0.925747	0.919961	0.92189	0.942141	0.935391	0.942141	0.929605	0.945034	0.942141	0.922854	0.918997	0.918997	0.956606	0.967213	0.941176	0.985535	1.01254	0.952748	0.946962	0.988428	0.919961	0.911283	0.970106	0.982642	1.00289	0.959499
7	17	0	1	0.892963	0.869177	0.904856	0.872151	0.837463	1	1.00297	0.856293	0.82557	0.847374	0.878097	0.838454	0.890981	0.847374	0.848365	0.843409	0.851338	0.747275	0.837463	0.782953	0.741328	0.786918	0.837463	0.877106	0.841427	0.8444	0.79782	0.85332	0.872151	0.883053	0.748266	0.843409	0.873142	0.819623	1.0783	1.44103	1.55798	0.782953	0.656095	0.683845	0.75223	0.5778	0.909812	0.64222	0.717542	0.800793
7	18	0	1	0.513245	0.452539	0.753863	0.704194	0.64128	0.602649	0.620309	0.65011	0.681015	0.656733	0.733996	0.771523	0.83223	0.799117	0.926049	0.903974	0.859823	0.881898	0.956954	0.953642	0.949227	0.984547	0.92936	0.927152	0.954746	0.971302	0.944812	0.940397	0.965784	0.976821	1.02759	1.01435	1.02097	0.993377	0.881898	0.921634	1.07506	0.910596	1.01435	1.22958	0.970199	1.04525	0.996689	0.958057	0.899558	0.835541
7	19	0	1	0.517413	0.749254	0.874627	0.890547	0.929353	0.934328	0.935323	0.977114	0.956219	0.934328	1.01095	1.07662	1.07861	1.08358	1.03383	0.99403	0.963184	0.960199	0.928358	0.901493	0.921393	0.922388	0.975124	0.964179	0.965174	0.979104	0.985075	0.966169	0.9801	1.001	1.01493	1.03881	1.05274	1.04876	1.15323	1.07463	1.11144	1.11841	1.08358	1.06269	1.0796	1.06866	1.08159	1.08358	1.07662	1.0796
7	20	1
7	21	1
7	22	1
7	23	0	1	0.752941	0.772549	0.854902	0.867647	0.863725	0.766667	0.927451	0.831373	0.906863	0.863725	1.00098	1.0902	1.14706	1.06078	1.01667	0.951961	0.995098	1.04118	1.02353	0.956863	1.03725	0.95	1.10882	1.08431	1.15784	1.13137	0.997059	1.05098	1.02843	0.909804	0.935294	1.06176	1.04118	1.08922	0.978431	1.10392	1.37059	0.903922	1.02059	0.986275	0.932353	0.933333	0.883333	0.931373	0.976471	1.04902
7	24	0	1	0.0748899	0.146476	0.17511	0.197137	0.979075	0.926211	1.02203	0.917401	0.9163	0.85793	0.912996	1.19273	1.17511	1.68282	1.65308	1.28414	1.10683	1.03855	0.990088	1.04185	1.05396	1.00991	1.29405	1.3359	1.21035	1.24559	1.27203	1.21035	1.15088	1.11013	1.09912	1.19383	1.23348	1.27643	1.54185	1.27863	1.17401	1.21916	1.3348	1.25771	1.23348	1.09471	1.01432	1.11013	1.0826	1.09692
7	25	0	1	0.321311	0.419672	0.987978	0.733333	0.703825	0.744262	0.755191	0.715847	0.637158	0.662295	0.939891	1.17158	1.08525	1.17486	1.06995	1.11366	1.15191	1.21421	1.16066	1.17377	1.29399	1.20765	1.19563	1.15082	1.05137	1.14536	1.17814	1.12787	1.20437	1.21858	1.23716	1.39016	1.28743	1.22842	1.20656	1.28525	1.07432	1.31803	1.33115	1.19891	1.26776	1.21749	1.18142	1.28087	1.06448	1.06339
7	26	0	1	0.627299	0.911907	0.743466	0.811229	0.779284	0.877057	0.898354	1.06099	1.02711	0.961278	0.975799	1.01065	1.08616	1.1394	1.15876	1.17231	1.12101	1.0455	1.03388	1.04066	1.03969	0.961278	1.0668	1.10552	1.09681	1.08809	1.2304	1.07841	1.10165	1.15102	1.09874	1.12585	0.982575	1.33011	1.2333	1.1365	1.12778	1.10939	1.11326	1.00097	1.08325	0.989351	1.25073	1.08809	1.11423	1.17715
8	1	0	1	0.606915	0.681529	0.873521	0.967243	0.913558	0.932666	0.905369	0.979072	0.993631	1.00091	0.990901	1.02457	1.01365	0.99818	0.990901	0.985441	0.981802	1.02912	0.958144	0.937216	0.933576	0.979072	0.938126	0.925387	0.929936	0.924477	0.944495	0.947225	0.959054	0.947225	0.923567	0.937216	0.928116	0.962693	0.989991	0.99545	1.02275	1.00364	0.979072	0.982712	1.04914	1.04914	1.03549	1.09008	1.02184	1.03458
8	2	0	1	0.605813	0.678474	0.871026	0.968211	0.912807	0.925522	0.904632	0.978202	0.990917	0.997275	0.988193	1.02271	1.01181	0.995459	0.989101	0.987284	0.980926	1.0218	0.95822	0.935513	0.93188	0.975477	0.935513	0.922797	0.927339	0.922797	0.943688	0.945504	0.957312	0.945504	0.921889	0.934605	0.925522	0.960036	0.987284	0.993642	1.02089	1.00182	0.977293	0.980018	1.04632	1.04632	1.03361	1.0881	1.01907	1.0327
8	3	0	1	0.429453	0.342152	0.80776	0.812169	0.820106	0.828924	0.826279	0.865961	0.917108	0.846561	0.865079	0.88448	0.879189	0.828924	0.832451	0.670194	0.848325	0.820106	0.772487	0.753968	0.816578	0.799824	0.798942	0.809524	0.835097	0.796296	0.838624	0.848325	0.820106	0.761023	0.822751	0.768959	0.799824	0.818342	0.83157	0.819224	0.805996	0.919753	0.846561	0.845679	0.836861	0.862434	0.819224	0.812169	0.821869	0.861552
8	4	0	1	0.649049	0.891121	1.15328	1.04334	1.03911	0.994715	0.955603	1.05074	1.07082	1.08034	1.11205	1.11839	1.06448	0.997886	1.0148	0.960888	1.00529	0.983087	0.994715	1.0592	0.966173	0.968288	0.971459	0.953488	0.966173	0.946089	0.915433	0.908034	0.843552	0.947146	0.901691	0.964059	0.946089	0.886892	1.0074	1.01691	1.06977	0.94186	0.936575	0.972516	0.94926	0.977801	1.03277	0.96723	0.926004	0.973573
8	5	0	1	0.710923	0.824859	0.940678	0.987759	0.995292	1.0339	1.04237	1.02637	1.05367	1.21846	1.31733	1.26083	1.2081	1.05556	1.05932	1.06497	1.06874	1.0452	1.04143	1.04991	1.01789	1.00659	0.973635	0.951977	0.983992	0.990584	1.03296	1.03672	1.08286	1.13183	1.09605	1.0838	1.06309	1.0452	1.14407	1.08475	1.13089	1.02731	1.01507	1.03202	1.06497	1.06874	1.11394	1.06026	1.08757	1.00942
8	6	0	1	0.596955	0.6875	0.89984	0.992788	0.939904	1.0016	0.999199	1.05449	1.06731	1.08894	0.969551	1.10817	1.09054	1.09135	1.13061	1.13942	1.18029	1.22997	1.10817	1.06971	0.99359	1.04567	0.956731	0.870192	0.891026	0.759615	0.841346	0.904647	0.998397	0.911859	0.903846	0.915064	0.870192	0.986378	1.00721	1.08333	1.08974	1.15465	1.23478	1.24519	1.40625	1.23798	1.26683	1.39423	1.19471	1.17949
8	7	0	1	0.670611	0.930966	0.850099	0.932939	0.868836	0.789941	0.835306	0.877712	1.02071	0.895464	0.886588	0.923077	0.91716	0.881657	0.823471	0.869822	0.810651	0.821499	0.850099	0.801775	0.819527	0.914201	0.791913	0.753452	0.88856	0.717949	0.733728	0.696252	0.810651	0.758383	0.736686	0.697239	0.700197	0.706114	0.840237	0.780079	0.868836	0.727811	0.704142	0.771203	0.759369	0.751479	0.804734	0.84714	0.750493	0.868836
8	8	0	1	0.424069	0.680038	0.727794	0.825215	0.507163	0.457498	0.501433	0.712512	0.752627	0.714422	0.7851	0.675263	0.657116	0.641834	0.644699	0.61127	0.5234	0.488061	0.489971	0.522445	0.529131	0.768863	0.555874	0.556829	0.529131	0.442216	0.443171	0.47469	0.508118	0.606495	0.718243	0.522445	0.4766	0.488061	0.457498	0.467049	0.421203	0.294174	0.26361	0.315186	0.328558	0.330468	0.56829	0.385864	0.461318	0.512894
8	9	0	1	0.704241	0.741071	0.787946	0.796875	0.839286	0.832589	0.871652	0.831473	0.889509	0.899554	0.883929	0.917411	0.955357	0.910714	0.859375	0.879464	0.800223	0.852679	0.802455	0.857143	0.83817	0.777902	0.642857	0.678571	0.686384	0.770089	0.715402	0.72433	0.800223	0.699777	0.697545	0.698661	0.691964	0.708705	0.736607	0.725446	0.833705	0.710938	0.654018	0.676339	0.670759	0.691964	0.756696	0.768973	0.819196	0.830357
8	10	0	1	0.430424	0.699222	0.725151	0.866897	0.811582	0.923941	0.828868	1.00086	0.938634	1.05013	1.09939	1.00864	1.03457	0.940363	0.853933	0.815039	0.774417	0.653414	0.613656	0.587727	0.538462	0.576491	0.656871	0.722558	0.666379	0.681936	0.648228	0.618842	0.717373	0.710458	0.752809	0.830596	0.797753	0.781331	0.567848	0.618842	0.542783	0.667243	0.639585	0.600691	0.632671	0.638721	0.707865	0.765774	0.753673	0.724287
8	11	0	1	0.593548	0.662673	0.798157	1.08848	1.20276	1.32258	1.37327	1.47558	1.41935	1.35484	1.38249	1.03963	1.31336	1.37051	1.37235	1.36866	1.31521	1.16129	1.01659	0.869124	1.02765	0.995392	1.14009	1.04885	1.23134	1.03779	1.19355	1.08664	1.13917	1.33641	1.10876	1.20645	1.10691	1.25899	1.44608	1.48018	1.28203	1.59263	1.56221	1.57235	1.46359	1.33548	1.00737	1.63134	1.3235	1.25806
8	12	0	1	0.549639	0.681408	0.906137	0.908845	0.784296	0.879964	0.906137	0.90343	0.895307	0.880866	0.942238	0.954874	0.952166	0.916968	0.927798	0.866426	0.915162	0.957581	0.941336	0.942238	1.01354	1.0343	1.00722	0.995487	1.02347	1.05054	1.06047	1.00542	1.01173	1.02437	1.0361	1.02617	1.03159	1.03069	0.982852	0.885379	0.983755	0.990072	0.868231	0.880866	0.907942	0.938628	0.933213	0.982852	0.982852	0.941336
8	13	0	1	0.520794	0.255198	0.681474	1.08601	0.893195	0.893195	0.746692	0.89225	0.901701	0.909263	0.910208	0.931002	0.960302	1.0104	0.933837	0.880907	0.916824	1.07656	0.915879	0.791115	0.94896	0.959357	0.955577	0.990548	0.949905	1.1465	1.26654	1.23251	1.01985	1.01985	0.971645	1.00662	1.00473	1.03497	1.02836	1.0189	1.11626	0.956522	0.747637	0.635161	0.913043	0.966919	1.04631	1.04537	0.916824	0.980151
8	14	0	1	0.323224	0.0233969	0.0389948	0.54766	0.889081	0.764298	0.897747	0.857019	0.894281	0.953206	0.931542	0.866551	0.966205	0.989601	0.850087	1.00087	1.04853	1.00433	0.818024	0.92721	0.834489	1.00953	0.816291	0.987868	0.974003	1.08666	1.474	1.0052	0.928076	0.836222	0.89948	0.891681	0.863085	0.844021	0.836222	0.818024	0.906412	1.08406	0.483536	0.249567	0.665511	0.681976	0.853553	0.92721	0.823224	0.822357
8	15	0	1	0.633581	0.783859	0.989796	0.935065	0.924861	0.884045	0.877551	0.883117	0.900742	0.884045	0.912801	0.95269	0.95269	0.902597	0.907236	0.915584	0.912801	0.93321	0.91744	0.926716	0.959184	0.975881	0.918367	0.930427	0.935065	0.881262	0.919295	0.909091	0.907236	0.863636	0.94898	0.923006	0.900742	0.928571	0.916512	0.910946	0.92115	0.883117	0.935993	0.842301	0.890538	0.895176	0.865492	0.932282	0.899814	0.914657
8	16	0	1	0.789675	0.93499	0.973231	0.941683	0.945507	0.955067	0.921606	0.963671	0.974187	0.978011	0.943595	0.972275	1.00382	0.933078	0.944551	0.944551	0.969407	0.938815	0.905354	0.966539	0.968451	0.963671	0.992352	1.06405	1.02008	1.00382	1.01147	1.00765	1.03537	1.03155	1.03442	1.0325	1.02103	1.02294	1.0392	1.06023	1.11281	0.964627	0.958891	0.976099	1.01816	0.986616	1.00287	0.987572	0.952199	0.984704
8	17	0	1	0.886256	0.853081	0.9609	0.92891	0.969194	0.934834	0.899289	0.908768	0.953791	0.911137	0.907583	0.863744	0.868483	0.825829	0.849526	0.86019	0.834123	0.868483	0.898104	0.790284	0.841232	0.864929	0.859005	0.845972	0.840047	0.844787	0.815166	0.780806	0.796209	0.795024	0.827014	0.832938	0.867299	0.834123	1.01066	0.986967	1.04384	0.939573	0.92891	0.934834	0.981043	0.927725	0.899289	0.938389	0.96327	0.973934
8	18	0	1	0.674352	0.889529	0.971182	0.95389	0.997118	0.993276	0.972142	1.04419	1.05956	1.01153	1.03266	1.0634	1.06148	1.01537	1.06052	1.01921	1.00576	1.01921	1.02978	1.0048	0.993276	1.03266	1.05764	1.07493	1.03842	1.08069	1.07973	1.06148	1.10183	1.07109	1.07301	1.10855	1.05476	1.0999	1.12872	1.10375	1.19212	1.12104	1.19885	1.16427	1.21806	1.31892	1.10086	1.18156	1.21326	1.19116
8	19	0	1	0.734748	0.760389	0.813439	0.82405	0.82405	0.860301	0.915119	0.921309	0.917772	0.921309	0.927498	0.913351	0.918656	0.961981	0.974359	0.985853	0.987622	1.00796	0.969938	0.956676	0.938992	0.949602	0.945181	0.973475	0.984085	1.02564	1.01503	1.0336	1.03006	1.03271	1.01768	1.03537	1.03095	1.0336	1.01238	1.00619	1.00088	0.969938	0.93634	0.969938	0.948718	0.979664	0.938992	0.963749	0.977011	0.971706
8	20	0	1	0.744986	0.814709	0.791786	0.766953	0.776504	0.787011	0.801337	0.743075	0.741165	0.784145	0.782235	0.744031	0.765043	0.77937	0.790831	0.786055	0.751671	0.771729	0.732569	0.770774	0.708691	0.6915	0.638013	0.716332	0.730659	0.77937	0.74021	0.746896	0.767908	0.744031	0.762178	0.756447	0.716332	0.722063	0.662846	0.709647	0.715377	0.703916	0.731614	0.745941	0.734479	0.7383	0.709647	0.728749	0.771729	0.762178
8	21	1
8	22	0	1	0.665966	0.908613	0.868172	0.850315	0.892857	0.985819	0.977941	0.93855	0.962185	0.931723	0.862395	0.853466	0.888655	0.887605	0.904937	0.918067	0.896534	0.877101	0.924895	0.878676	0.88708	0.821429	0.878151	0.877626	0.76313	0.819853	0.798319	0.889706	0.917017	1.0063	0.9375	1.05672	1.12815	1.14601	1.23582	0.98687	0.843487	0.898634	0.748424	0.858193	0.876576	0.914391	0.926471	0.956408	0.92437	1.13971
8	23	0	1	0.845957	0.621277	0.72766	0.720851	0.662128	0.691064	0.911489	1.01191	0.988085	0.996596	1.01872	1.01617	1.04511	1.14043	1.21702	1.2383	1.22128	1.19319	1.21106	1.14553	1.1183	1.14638	1.2034	1.21191	1.26809	1.26468	1.33872	1.37021	1.2817	1.27404	1.2383	1.24936	1.27915	1.25617	1.17957	1.20596	1.26383	1.19489	1.15064	1.18468	1.1234	1.04	1.08681	1.13957	1.13702	1.08851
8	24	0	1	0.518841	0.613527	0.848309	0.962319	0.985507	0.936232	1.06957	1.07826	1.08213	0.990338	1.0628	1.01836	1.03188	1.04058	1.01063	1.04928	1.05894	1.03961	1.05024	1.05507	1.06763	1.10435	1.07536	1.08213	1.15072	1.17295	1.16715	1.13913	1.14589	1.10531	1.14879	1.14879	1.13237	1.2029	1.18357	1.25121	1.16135	1.09855	1.02899	1.05024	1.02415	1.34686	1.09179	1.07923	1.11111	1.06763
8	25	0	1	0.892439	1.24068	1.13525	1.11715	1.15868	1.12673	1.09798	1.05005	1.03834	1.04473	0.996805	0.992545	1.0213	0.99361	0.996805	0.962726	1.00106	0.942492	0.955272	0.978701	1.00532	1.03621	1.00745	1.01384	0.98722	1.05005	1.01384	0.985091	1.02236	1.02875	1.00958	1.09691	1.00532	0.963791	1.1246	1	1.1246	0.990415	1.08733	1.09372	1.05431	0.943557	0.979766	1.03301	1.01065	0.986155
8	26	0	1	0.543762	1.09218	1.73371	0.749534	1.05493	1.12942	0.895717	1.02793	1.06052	0.981378	1.03445	0.954376	0.980447	1.17784	1.89199	1.00931	1.0568	1.21136	1.30261	1.06611	1.15549	1.2095	1.12104	1.2095	1.20484	1.21508	1.37151	1.38454	1.2486	1.25978	1.01583	1.42272	1.25419	1.29981	1.28026	0.92365	1.24767	1.09032	1.02142	1.14991	1.19926	1.23277	1.48417	1.07263	1.33799	1.34823
9	1	0	1	0.680038	0.7383	0.872015	0.961796	0.946514	0.924546	0.889207	0.980898	0.937918	0.944604	0.965616	0.954155	0.949379	0.928367	0.895893	0.878701	0.91404	0.919771	0.907354	0.893983	0.887297	0.852913	0.86533	0.911175	0.914995	0.887297	0.91404	0.972302	0.988539	0.973257	0.982808	1.02292	1	1.0191	1.00096	0.993314	1.02197	0.923591	0.916905	0.893028	0.845272	0.87106	0.879656	0.917861	0.892073	0.926457
9	2	0	1	0.680038	0.737345	0.872015	0.961796	0.946514	0.924546	0.889207	0.980898	0.937918	0.944604	0.965616	0.9532	0.949379	0.928367	0.895893	0.878701	0.91404	0.919771	0.907354	0.893983	0.887297	0.852913	0.864374	0.911175	0.91404	0.888252	0.91404	0.972302	0.988539	0.973257	0.981853	1.02292	1	1.0191	1.00096	0.992359	1.02197	0.923591	0.916905	0.893028	0.844317	0.870105	0.879656	0.917861	0.891117	0.926457
9	3	0	1	0.679333	0.899907	0.905468	0.936979	0.970343	0.930491	0.975904	1.03707	1.08434	1.02132	1.04819	1.05283	1.06858	1.04356	1.01854	1.02132	1.00834	0.955514	0.974977	0.988879	0.967563	0.983318	1.01761	1.00278	1.00093	0.993513	1.00834	0.974977	0.980538	0.988879	1.0278	1.05931	1.0899	1.14272	1.15477	1.17331	1.12419	0.970343	1.03522	0.988879	0.933272	0.962002	1.038	1.03892	1.05746	1.02317
9	4	0	1	0.724038	0.823077	0.930769	0.836538	0.892308	0.893269	0.885577	0.886538	0.908654	0.905769	0.856731	0.850962	0.864423	0.830769	0.821154	0.832692	0.850962	0.772115	0.846154	0.867308	0.847115	0.881731	0.828846	0.821154	0.781731	0.726923	0.843269	0.840385	0.857692	0.805769	0.903846	0.868269	0.875962	0.872115	0.894231	0.790385	0.884615	0.808654	0.865385	0.842308	0.828846	0.889423	0.929808	0.909615	0.902885	0.876923
9	5	0	1	0.733143	0.861349	0.975309	0.867996	0.878443	0.8566	0.898386	0.834758	0.906933	0.877493	0.91358	0.896486	0.897436	0.866097	0.8566	0.871795	0.843305	0.834758	0.801519	0.795821	0.812915	0.79962	0.865147	0.734093	0.736942	0.641026	0.68661	0.643875	0.674264	0.691358	0.671415	0.716049	0.682811	0.689459	0.691358	0.62963	0.609687	0.591643	0.610636	0.618234	0.639126	0.667616	0.643875	0.626781	0.593542	0.616334
9	6	1
9	7	1
9	8	0	1	0.62963	0.642328	0.807407	0.931217	0.912169	0.809524	0.780952	0.729101	0.586243	0.826455	0.921693	1.00635	0.943915	0.725926	0.667725	0.578836	0.921693	0.796825	0.595767	0.620106	0.596825	0.469841	0.507937	0.827513	0.584127	0.6	0.497354	0.635979	0.639153	0.640212	0.720635	0.861376	0.820106	0.680423	0.548148	0.613757	0.518519	0.72381	0.48254	0.311111	0.293122	0.33545	0.478307	0.33545	0.225397	0.341799
9	9	0	1	0.661765	0.785294	0.911765	0.873529	0.806863	0.848039	0.858824	0.836275	0.807843	0.732353	0.840196	0.743137	0.781373	0.737255	0.735294	0.718627	0.715686	0.731373	0.691176	0.72451	0.722549	0.762745	0.815686	0.747059	0.720588	0.723529	0.730392	0.713725	0.719608	0.769608	0.695098	0.708824	0.695098	0.745098	0.845098	0.730392	0.772549	0.751961	0.688235	0.731373	0.738235	0.771569	0.75	0.758824	0.808824	0.831373
9	10	0	1	0.49009	0.291892	0.721622	1.01441	0.946847	0.867568	0.882883	1.06216	1.02432	1.00811	0.956757	0.892793	0.779279	0.931532	0.809009	0.792793	0.854054	0.910811	0.942342	0.854054	0.852252	0.793694	0.776577	0.852252	0.903604	0.910811	0.983784	1.16486	1.12342	1.10721	1.0964	1.04054	0.999099	1.0991	1.1009	1.21261	1.17477	0.917117	0.874775	0.936937	0.871171	0.938739	0.906306	0.961261	1.0009	1.10541
9	11	1
9	12	0	1	0.802113	0.900096	0.880884	0.92123	0.942363	0.958694	0.95293	0.959654	0.979827	0.974063	1.00768	0.98463	1.00096	0.911623	0.970221	0.963497	1.04035	0.973103	0.975985	0.95389	0.985591	0.92123	1.13256	0.978866	0.991354	0.904899	0.990394	0.947166	0.986551	0.963497	0.979827	0.992315	1.02113	1.04227	0.978866	0.997118	1.02978	1.01057	1.07109	1.00961	1.01921	1.07589	1.03266	1.02402	1.05956	1.01057
9	13	0	1	0.720779	0.872913	0.904453	1.03618	1.01484	1.07885	1.00371	1.1141	1.06586	0.913729	1.02876	0.995362	1.04917	0.961967	1.03711	0.985158	1.03432	1.02319	1.05102	1.00186	1.1141	1.1039	0.94898	1.08998	1.04638	0.957328	0.983302	1.03247	1.05288	0.963822	1.13265	1.15584	1.13173	1.17625	1.07607	1.00742	1.10668	1.11781	1.10761	1.11224	1.04174	0.895176	1.05659	0.93321	0.783859	0.896104
9	14	1
9	15	0	1	0.771948	0.883956	0.92331	0.903128	0.866801	0.85671	0.826438	0.872856	0.885974	0.864783	0.947528	0.973764	1.01816	0.989909	0.975782	0.990918	1.00505	1.00505	1.00605	1.03027	1.00202	0.979818	0.964682	0.993946	1.01413	1.01312	1.01211	1.00605	1.05954	1.0777	1.06155	1.07164	1.09183	1.08981	1.03734	1.05449	1.08981	1.03935	1.05651	1.04844	1.05651	1.02523	1.03229	1.05449	1.04541	1.04036
9	16	0	1	0.894689	0.981998	1.17912	0.9982	0.887489	0.90459	0.941494	0.942394	0.948695	0.923492	0.867687	1.0009	0.935194	0.885689	0.883888	0.915392	1.0306	1.09181	1.0378	0.988299	1.0459	0.948695	0.927993	0.917192	0.889289	0.963996	1.0216	1.018	1.0333	1.05311	0.967597	1.0126	0.930693	0.986499	0.834383	1.0297	1.21512	0.957696	0.964896	0.890189	1.0036	0.862286	0.976598	1.0198	0.941494	1.0225
9	17	0	1	0.826087	0.926877	0.997036	0.937747	0.928854	0.857708	0.898221	0.91996	0.928854	0.922925	0.951581	0.94664	0.93083	0.899209	0.929842	0.914032	0.891304	0.90415	0.854743	0.838933	0.782609	0.831028	0.8083	0.788538	0.820158	0.839921	0.865613	0.851779	0.862648	0.856719	0.876482	0.841897	0.855731	0.818182	0.929842	0.925889	0.94664	0.886364	0.892292	0.910079	0.887352	0.863636	0.826087	0.799407	0.798419	0.786561
9	18	0	1	0.56499	0.540881	0.694969	0.895178	0.90566	0.887841	0.920335	0.947589	1.11111	1.02621	0.917191	0.97065	0.990566	0.976939	0.969602	0.816562	0.842767	0.838574	0.877358	0.885744	0.808176	0.779874	0.948637	1.06918	0.995807	0.976939	0.980084	1.02935	1.00524	1.02725	1.05975	1.1195	1.1499	1.09644	1.04717	1.05451	0.945493	0.945493	0.990566	1.01048	0.953878	1.11321	1.07757	1.10377	1.19182	1.12055
9	19	0	1	0.719024	0.890732	1.04878	0.990244	0.974634	1.00976	0.99122	0.999024	0.980488	0.956098	1.00585	1.01366	0.998049	1.00976	0.970732	0.955122	0.971707	0.921951	0.952195	0.960976	0.949268	0.956098	0.959024	0.941463	0.96	0.949268	0.98439	0.961951	0.988293	0.981463	0.980488	0.996098	1.00878	1.0478	1.01756	1.01366	1.01854	0.979512	1.01659	0.982439	1.04293	1.0839	1.07512	1.10049	1.08293	1.08585
9	20	1
9	21	1
9	22	1
9	23	1
9	24	1
9	25	1
9	26	0	1	0.90155	0.96536	0.935278	0.946217	0.925251	0.919781	0.923428	0.933455	0.974476	0.96536	0.97083	0.946217	0.978122	0.899727	0.964448	0.938013	0.951686	0.975387	0.964448	0.929809	0.909754	0.883318	0.881495	0.912489	0.911577	0.924339	0.949863	0.927074	0.956244	0.93072	0.925251	0.951686	0.934366	0.93072	0.860529	0.804011	0.96536	0.94804	0.958979	0.937101	0.992707	1.01276	0.957156	0.940747	0.91887	0.848678
10	1	0	1	0.72123	0.915675	0.957341	0.981151	0.950397	0.962302	0.962302	0.974206	1.02183	1.0496	1.03373	1.04067	1.08829	1.05754	1.04663	1.06052	1.06746	1.00992	1.02083	1.08433	0.986111	1.02282	1.02778	1.0625	1.07738	1.10913	1.0744	1.06746	1.06746	1.05754	1.0873	1.09127	1.09722	1.05556	1.15179	1.09127	1.12401	1.12897	1.16071	1.11508	1.09028	1.05853	1.12202	1.09226	1.13492	1.12897
10	2	0	1	0.72123	0.915675	0.957341	0.981151	0.950397	0.962302	0.962302	0.974206	1.02183	1.0496	1.03373	1.04067	1.08929	1.05655	1.04663	1.06151	1.06746	1.00893	1.02083	1.08433	0.986111	1.02381	1.02679	1.06151	1.07639	1.10913	1.0744	1.06746	1.06746	1.05754	1.0873	1.09325	1.09722	1.05556	1.15179	1.09127	1.12302	1.12897	1.16071	1.11508	1.08929	1.05853	1.12202	1.09425	1.13492	1.12897
10	3	0	1	0.895161	0.96147	0.935484	0.951613	0.953405	0.977599	0.896057	0.87276	1.08423	1	0.982975	0.99552	0.998208	0.965054	0.959677	0.922939	0.971326	0.949821	0.950717	0.937276	0.887097	0.886201	0.924731	0.946237	0.956093	0.952509	0.943548	0.983871	0.998208	0.997312	0.968638	1.02688	1.04211	1.06183	1.04839	0.977599	1.11559	1.06183	1.05556	1.08781	1.0914	1.10394	1.12545	1.10036	1.11738	1.12634
10	4	0	1	0.861905	0.910476	0.838095	0.88	0.895238	0.972381	0.946667	0.908571	0.92	0.904762	0.864762	0.877143	0.861905	0.894286	0.930476	0.899048	0.858095	0.770476	0.784762	0.84381	0.806667	0.824762	0.787619	0.815238	0.928571	0.940952	0.870476	0.832381	0.818095	0.815238	0.808571	0.794286	0.757143	0.787619	0.868571	0.80381	0.879048	0.942857	0.885714	0.821905	0.786667	0.775238	0.833333	0.8	0.791429	0.811429
10	5	0	1	0.81854	0.948718	0.990138	0.997041	0.962525	0.993097	1.01677	1.0217	1.06607	0.997041	1.07101	1.0503	1.04635	1.04734	1.01479	0.972387	0.965483	0.936884	0.92998	0.961538	0.911243	0.946746	0.864892	0.900394	0.882643	0.887574	0.926036	1.00296	0.934911	0.934911	0.947732	0.897436	0.880671	0.927022	0.906312	0.923077	0.951677	0.928008	0.922091	0.895464	0.927022	0.853057	0.902367	0.869822	0.75641	0.858974
10	6	1
10	7	0	1	0.879397	0.928643	0.950754	0.938693	0.99196	0.928643	0.903518	0.873367	0.869347	0.851256	0.847236	0.876382	0.882412	0.856281	0.842211	0.833166	0.794975	0.761809	0.688442	0.707538	0.692462	0.733668	0.672362	0.696482	0.690452	0.686432	0.738693	0.716583	0.708543	0.721608	0.691457	0.736683	0.715578	0.744724	0.767839	0.796985	0.81407	0.794975	0.769849	0.687437	0.577889	0.570854	0.668342	0.682412	0.656281	0.680402
10	8	0	1	0.963084	1.02497	1.02823	1.07926	1.23344	1.30619	1.14984	0.923996	1.02932	1.16938	1.15527	1.09121	1.03692	1.2823	1.14875	1.10966	0.994571	1.05863	1.02932	1.09012	1.03692	1.09121	1.03366	1.04777	0.97937	1.08578	1.14115	1.04235	1.0532	1.14549	0.97937	0.9924	0.973941	1.04777	1.14767	1.26384	1.32356	0.996743	1.10966	1.03474	0.983713	1.08469	1.26819	1.12812	1.10532	1.07492
10	9	0	1	0.789744	0.858462	0.893333	0.81641	0.802051	0.793846	0.844103	0.741538	0.657436	0.664615	0.670769	0.704615	0.722051	0.669744	0.631795	0.637949	0.6	0.529231	0.501538	0.510769	0.502564	0.455385	0.386667	0.434872	0.441026	0.475897	0.522051	0.538462	0.565128	0.538462	0.527179	0.517949	0.525128	0.539487	0.529231	0.608205	0.604103	0.630769	0.580513	0.542564	0.236923	0.264615	0.305641	0.384615	0.398974	0.373333
10	10	0	1	0.507191	0.689358	0.689358	0.748802	0.820709	0.904123	0.924257	1.05849	1.09588	1.09875	1.10547	1.16395	1.21956	1.30489	1.20326	1.29722	1.23873	1.15053	1.1697	1.22244	1.14861	1.16491	1.27613	1.27804	1.38447	1.32119	1.37488	1.27037	1.31256	1.30105	1.33749	1.30393	1.34324	1.32023	1.44295	1.27325	1.55129	1.3768	1.51678	1.42282	1.46213	1.3164	1.37009	1.41515	1.27996	1.35858
10	11	1
10	12	0	1	0.862305	0.980469	0.923828	0.964844	0.941406	0.987305	0.977539	1.00879	1.00586	0.99707	0.958984	0.97168	0.97168	0.989258	0.99707	1.00098	1.01367	1.00781	1.02539	0.994141	0.994141	1.03027	1.01953	1.01953	1.0293	1.05859	1.07422	1.06445	1.09375	1.09473	1.14355	1.09082	1.0791	1.0625	1.15039	0.96875	1.12207	1.06934	1.08789	1.00781	1.08008	1.04004	1.10547	1.03125	1.01562	0.94043
10	13	0	1	1.00429	1.24571	1.2897	1.19528	1.19742	1.14485	0.982833	1.01824	0.969957	1.02039	1.03863	1.04506	1.03004	0.954936	0.935622	1.03004	0.982833	0.904506	1.04506	1.08584	1.02253	0.98927	1.02575	1.103	1.05472	1.12017	1.01395	1.05043	1.05258	1.01609	1.11373	1.1073	1.13948	1.12768	1.09227	1.23605	1.03004	1.1191	1.18991	1.23176	1.04185	1.09335	1.22103	1.04936	1.31974	1.33691
10	14	1
10	15	0	1	0.785141	1.01606	1.08635	0.940763	0.947791	0.958835	0.937751	0.973896	1.01004	1.01004	1.00402	1.02209	1.03112	1.09036	1.0502	1.04217	1.01707	0.978916	0.971888	0.992972	0.970884	0.986948	1.00301	0.983936	1.04618	0.953815	0.981928	0.901606	0.98996	0.991968	0.998996	0.971888	0.990964	0.970884	1.06024	0.982932	1.07932	1.02711	0.933735	0.911647	1.00803	1.00502	1.00502	0.881526	0.961847	0.98996
10	16	0	1	0.913378	1.01347	1.00674	0.995188	0.983638	0.999038	0.968239	0.997113	0.983638	0.99615	0.939365	0.981713	1.0539	0.964389	0.961501	0.991338	0.981713	1	0.980751	1.00192	1.02502	1.01732	0.943215	1.00481	1.02502	1.00481	1.03369	0.92974	1.22618	1.02791	1.03369	1.05005	1.02117	1.03176	1.07603	1.02695	1.05294	0.977863	0.977863	0.964389	1.03369	0.978826	0.986526	1.04427	1.07988	1.03272
10	17	0	1	1.00103	1.02474	1.00928	1.00928	0.952577	0.993814	0.990722	1.01959	1.02371	1.02268	1.01753	1.00825	1.05155	0.980412	0.98866	0.984536	1.00103	1.0299	1.05876	1.01031	0.991753	1.05052	1.03711	1.20412	1.07732	1.04639	1.02268	1.0433	1.02474	1.03711	1.04639	1.12784	1.06289	1.04021	1.03299	1.01856	1.04639	0.985567	1.09588	1.14124	1.22784	1.09072	1.12784	1.09588	1.06701	1.06495
10	18	0	1	0.628169	0.941784	1.04319	1.03005	0.974648	0.971831	0.94554	0.923944	1.04507	1.01972	0.974648	1.00751	1.01784	0.979343	1.00469	1.00939	1.02629	0.971831	1.00188	1.01221	1.02723	1.02629	0.919249	1.02347	1.05352	1.04413	1.02535	1.01033	1.04883	1.05446	1.00376	1.01315	0.98216	0.968075	1.04131	0.981221	1.03005	0.996244	1.04319	1.00657	1.00657	0.949296	0.902347	0.975587	1.02535	1.03192
10	19	0	1	0.976517	0.932485	1.05675	1.04305	1.02446	1.04305	0.994129	1.00685	0.983366	1.00685	1.00489	1.01566	1.02348	1.03229	1.0274	1.01272	1.00685	1.03229	1.0499	1.15166	1.06654	1.07926	0.97456	0.977495	1.05969	1.03425	1.00881	1.00783	0.948141	1.00391	1.01272	1.02348	0.978474	1.00489	1.07436	0.921722	1.05871	0.986301	0.965753	0.920744	0.96771	0.914873	0.903131	0.938356	0.88454	0.815068
10	20	0	1	0.96637	0.96637	0.940653	0.968348	0.948566	1.0366	0.956479	1.03956	1.02077	0.992087	1.06231	1.06231	1.02275	1.09891	1.10584	0.971316	0.9545	0.986152	0.950544	1.02077	0.90999	1.00198	0.880317	0.796241	0.917903	0.957468	0.958457	0.885262	0.904055	0.681503	0.890208	0.815035	0.769535	0.789318	0.790307	0.631058	0.711177	0.721068	0.817013	0.822948	0.792285	0.738872	0.773492	0.845697	0.850643	0.755687
10	21	1
10	22	0	1	0.829686	0.837298	1.01808	0.989534	1.04853	1.13035	1.08658	1.08563	1.08944	1.13701	1.01998	0.966698	0.930542	0.997146	0.991437	0.960038	1.01522	0.928639	1.00761	1.02284	1.11798	1.0333	0.910561	0.947669	0.894386	0.817317	0.796384	0.921028	0.964795	1.01618	1.04757	1.08754	1.16936	1.20457	1.33302	0.983825	1.13511	0.917222	1.02379	0.897241	0.872502	0.811608	0.933397	1.1608	0.944814	0.887726
10	23	0	1	0.788246	0.819963	1.24347	1.0541	1.07183	0.971082	0.977612	0.759328	0.866604	0.987873	0.955224	1.00373	1.01679	1.02332	1.01586	1.00746	1.01026	1.08769	1.1903	1.28918	1.24627	1.24534	1.10541	1.12407	1.20709	1.17164	1.13153	1.1222	0.761194	1.16045	1.06903	1.12687	1.14739	1.15485	1.23321	1.09142	1.22295	1.13806	0.974813	0.961754	0.916978	0.834888	0.869403	0.833022	0.736007	0.563433
10	24	0	1	1.14245	0.986705	1.00095	0.994302	1.01994	1.0095	0.997151	1.04084	0.974359	0.980057	0.967711	0.989554	0.948718	0.881292	0.946819	1.05223	0.903134	1.00475	0.916429	0.949668	0.923077	0.927825	0.878443	0.879392	0.958215	0.94302	1.06173	0.949668	1.09022	0.962963	0.968661	0.94207	0.989554	0.985755	1.00665	0.901235	0.958215	0.962963	0.954416	0.939221	0.921178	0.866097	0.938272	0.837607	0.875594	0.792023
10	25	0	1	1.13677	1.03766	1.08622	1.09118	1	1.04063	0.992071	1.01288	0.995045	0.975223	0.986125	0.996036	1.01189	1.00694	1.05253	1.03469	1.03271	1.00991	0.999009	1.0109	1.01288	0.997027	1.00496	1.02379	1.06938	1.04757	0.980178	1.02081	1.05649	1.11397	1.0446	0.990089	0.876115	0.961348	1.15659	1.00099	1.1447	1.10704	1.0773	0.949455	1.16056	1.17047	1.01685	0.974232	1	1.10208
10	26	0	1	0.617404	0.756189	0.588147	0.769692	0.708927	0.83871	0.762941	0.897224	0.538635	0.780945	0.843961	0.690173	0.813203	0.645911	0.985746	0.806452	0.853713	0.763691	0.762191	0.612903	0.852213	0.792948	0.903976	1.02401	0.603151	0.76069	1.17929	0.855214	0.930983	0.802701	0.627907	0.882971	0.92048	0.773443	0.930983	0.867967	0.699925	0.711928	1.16429	0.813953	0.875469	0.783196	0.816204	0.837209	0.96099	0.834959
11	1	0	1	0.851232	0.920197	0.95665	0.97931	0.986207	0.969458	0.982266	0.992118	0.934975	1.09261	1.01379	1.01675	1.02266	1.00296	0.938916	0.922167	0.918227	0.915271	0.897537	0.902463	0.905419	0.924138	0.880788	0.887685	0.899507	0.907389	0.917241	0.905419	0.899507	0.908374	0.897537	0.973399	0.960591	0.972414	1.04926	0.947783	0.97734	0.947783	0.969458	0.921182	0.928079	0.883744	0.883744	0.93202	0.934975	0.889655
11	2	0	1	0.850246	0.920197	0.95665	0.97931	0.986207	0.967488	0.983251	0.992118	0.934975	1.09261	1.01379	1.01675	1.02266	1.00296	0.938916	0.921182	0.918227	0.914286	0.896552	0.901478	0.905419	0.924138	0.880788	0.887685	0.899507	0.907389	0.917241	0.905419	0.899507	0.908374	0.897537	0.973399	0.960591	0.971429	1.04926	0.947783	0.976355	0.947783	0.969458	0.921182	0.927094	0.883744	0.881773	0.93202	0.934975	0.889655
11	3	0	1	0.907149	1.01671	0.999071	0.980501	1.01207	1.03714	1.1792	1.07335	1.10864	1.10678	1.0585	1.07335	1.15042	1.07242	1.03714	1.04271	1.05107	1.06778	1.02321	1.04085	1.03435	1.03064	1.04735	1.06221	1.07985	1.08821	1.07892	1.07707	1.0585	1.09749	1.065	1.07799	1.04643	1.07057	0.996286	0.94429	0.840297	0.892293	0.877437	0.921077	0.975859	1.03435	0.973073	0.964717	0.991643	0.973073
11	4	0	1	0.750491	0.801572	0.855599	0.894892	0.912574	0.901768	0.90668	0.920432	0.942043	0.966601	0.988212	0.97446	0.956778	0.954813	0.929273	0.912574	0.905697	0.90275	0.918468	0.924361	0.908644	0.945972	0.911591	0.936149	0.920432	0.913556	0.907662	0.898821	0.939096	0.934185	0.941061	0.955796	0.955796	1.02259	1.02652	0.91945	0.975442	0.977407	1.01375	0.991159	1.00688	0.976424	0.986248	0.967583	0.946955	0.982318
11	5	0	1	0.854545	0.953535	1.06364	1.06364	0.963636	0.975758	0.976768	0.935354	0.99697	0.919192	0.919192	0.965657	0.983838	0.99798	0.971717	0.992929	1.07576	1.00303	1.01313	1.00404	0.979798	1.02121	0.961616	0.990909	0.942424	0.910101	0.916162	0.935354	0.943434	0.925253	0.934343	0.917172	0.90101	0.921212	1.00101	0.918182	0.975758	0.920202	1.00303	0.9	0.89596	0.911111	0.833333	0.848485	0.859596	0.79596
11	6	1
11	7	1
11	8	0	1	1.29695	0.838028	0.78169	1.23944	1.55516	1.3615	1.16667	0.971831	0.997653	2.45188	2.10211	2.01643	1.97887	1.77113	1.44249	1.027	1.34742	1.46127	1.57512	1.37793	1.25	1.10446	1.18662	1.14906	1.01995	1.02465	0.950704	0.828638	0.961268	0.902582	1.11972	1.19836	1.14437	1.28052	1.277	1.31808	1.11972	1.05282	0.799296	0.761737	0.865023	0.697183	0.9777	0.956573	0.746479	0.765258
11	9	0	1	0.940756	0.829418	0.878447	0.881512	0.860061	0.835546	0.836568	0.849847	0.839632	0.827375	0.797753	0.830439	0.86619	0.832482	0.867211	0.846782	0.832482	0.833504	0.823289	0.816139	0.826353	0.84474	0.845761	0.889683	0.967314	0.88764	0.889683	0.897855	0.913177	0.825332	0.924413	0.928498	0.954035	1.03882	0.93667	0.995914	1.02247	1.03064	1.00204	1.02554	0.993871	1.05414	1.09602	1.06844	1.11747	1.16343
11	10	0	1	0.464244	0.475967	0.652989	0.729191	0.912075	0.926143	0.91442	1.21923	0.878077	1.25322	1.35522	1.40914	1.43494	1.30129	1.13482	1.10434	1.0129	0.882767	0.746776	0.730363	0.688159	0.674091	0.617819	0.600234	0.616647	0.675264	0.685815	0.697538	0.73388	0.87456	0.94959	1.10903	1.18171	1.18523	1.34818	1.21102	1.14537	1.22978	1.29191	1.20633	1.07737	0.996483	1.14068	0.975381	0.835873	0.988277
11	11	1
11	12	0	1	0.982109	1.05744	0.983992	0.999058	0.929379	1.03861	1.04426	1.09605	0.936911	1.0339	1.04426	1.01977	1.01789	1.03013	1.06215	0.996234	1.08945	1.02354	1.02919	1.01318	1.05179	1.02637	1.05085	1.0678	1.0678	1.12147	1.12712	1.06026	1.04614	1.01412	1.01883	1.08192	1.08004	1.09228	1.16478	0.911488	1.04049	1.00188	1.15348	1.1064	1.10923	1.0838	1.03202	1.04331	1.06403	1.07156
11	13	0	1	0.833673	1.01429	1.2102	1.1551	1.05102	0.988776	1.10714	1.08265	1.06633	1.1102	1.02347	1.13469	1.06837	1.15408	1.06122	1.0551	1.04388	1.07857	1.06633	1.12245	1.11327	1.14286	1.02653	1.03878	1.0449	1.02755	1.07755	1.06224	1.04286	1.03163	1.0602	1.06122	1.00204	1.10612	1.0449	0.992857	1.04694	0.935714	1.02857	0.890816	1.05408	0.842857	0.99898	0.865306	0.787755	0.830612
11	14	1
11	15	0	1	0.823	1.02	1.06	1.002	0.972	0.957	0.924	0.891	0.966	0.96	0.961	0.929	0.944	0.897	0.905	0.93	0.896	0.883	0.847	0.909	0.895	0.904	0.888	0.916	0.899	0.917	0.91	0.926	0.963	0.929	0.93	0.92	0.941	0.934	0.96	0.954	0.964	0.95	0.93	0.908	0.876	0.818	0.885	0.876	0.822	0.848
11	16	0	1	0.926033	0.977906	0.993276	1.03746	0.963497	0.964457	0.963497	0.979827	0.98367	0.976945	0.977906	0.976945	0.993276	0.96926	0.964457	0.975024	0.973103	0.979827	0.987512	0.973103	0.993276	1	0.964457	0.986551	1.01921	0.945245	0.985591	1.02882	1.06244	0.974063	1.03842	1.01153	1.02017	1.03842	1.05283	1.05572	1.07397	0.924111	1.04035	0.981748	1.00865	1.0269	1.01345	0.974063	0.994236	0.994236
11	17	0	1	0.976608	0.874269	0.850877	0.849903	0.932749	0.947368	0.961014	0.946394	0.963938	0.938596	0.904483	0.949318	0.949318	0.963938	0.977583	0.968811	0.936647	0.952242	0.931774	0.922027	0.916179	0.94152	0.937622	0.976608	0.998051	0.980507	0.952242	0.921053	0.876218	0.919103	0.919103	0.873294	0.860624	0.84308	0.834308	0.736842	0.553606	0.559454	0.546784	0.505848	0.537037	0.52924	0.513645	0.542885	0.547758	0.538012
11	18	0	1	0.887113	1.01199	0.957043	0.95005	0.98002	0.98002	0.95005	0.967033	0.992008	0.98002	0.923077	0.926074	0.944056	0.921079	0.917083	0.926074	0.859141	0.898102	0.911089	0.904096	0.893107	0.905095	0.928072	0.951049	0.896104	0.886114	0.948052	0.922078	0.943057	0.945055	0.942058	0.952048	0.989011	1.005	1.05794	0.938062	0.965035	1.02697	1.01998	1.02797	1.02897	1.07792	0.983017	1.09091	1.04795	1.02797
11	19	0	1	0.95893	1.02006	0.977077	0.966571	0.948424	0.988539	1.01337	1.01337	1.01719	1.00382	0.999045	0.983763	0.999045	0.962751	0.961796	0.95702	0.943649	0.957975	0.938873	0.931232	0.929322	0.940783	0.918816	0.923591	0.926457	0.936008	0.919771	0.924546	0.946514	0.937918	0.934097	0.965616	0.934097	0.949379	0.968481	0.893028	0.917861	0.900669	0.91022	0.91595	0.916905	0.883477	0.931232	0.917861	0.876791	0.900669
11	20	0	1	0.894	0.929	0.863	0.866	0.941	0.943	0.97	0.977	0.939	1.009	0.968	0.931	0.909	0.885	0.852	0.837	0.81	0.783	0.756	0.741	0.704	0.712	0.651	0.696	0.709	0.728	0.732	0.713	0.737	0.719	0.736	0.779	0.764	0.773	0.74	0.729	0.747	0.671	0.73	0.793	0.79	0.747	0.764	0.767	0.742	0.753
11	21	0	1	0.906593	1.1022	1.02198	1.12637	1.01538	0.917582	0.915385	0.920879	0.937363	0.856044	0.910989	0.863736	0.861538	0.857143	0.907692	0.879121	0.935165	0.956044	0.925275	0.936264	0.848352	0.876923	0.869231	0.883516	0.897802	0.850549	0.86044	0.879121	0.931868	0.958242	0.998901	0.80989	0.901099	0.886813	1.02527	0.851648	0.827473	0.865934	0.916484	0.891209	0.894505	0.912088	0.998901	0.8	0.934066	0.687912
11	22	0	1	1.04979	1.01556	0.866183	0.978216	0.8361	0.974066	1.16598	1.14627	1.11722	1.02075	0.981328	1.02075	1.04772	1.10062	1.13797	1.18361	1.14004	1.20332	1.15664	1.24585	1.22718	1.2583	1.36618	1.3029	1.28112	1.46266	1.5332	1.39938	1.59336	1.54979	1.4139	1.38174	1.29357	1.34336	1.65664	0.764523	0.38278	0.626556	0.870332	1.01556	1.18983	1.13797	1.12552	1.17324	1.22303	1.1639
11	23	0	1	0.967123	0.991781	0.988128	0.967123	0.926027	0.978082	0.991781	0.994521	1.01644	0.993607	0.99726	0.978082	0.987215	0.968037	0.971689	0.970776	0.96895	0.983562	0.973516	0.969863	0.965297	0.967123	0.940639	0.93242	0.9379	0.930594	0.891324	0.924201	0.931507	0.921461	0.931507	0.959817	0.944292	0.950685	0.948858	0.957991	0.998174	0.953425	0.9379	0.939726	0.919635	0.894064	0.953425	0.936073	0.883105	0.907763
11	24	0	1	1.14968	1.0828	1.05732	1.04883	1.02335	0.993631	1.03822	1.05202	1.06476	1.00318	1.01805	1.04034	1.07006	1.02123	1.11677	1.21762	1.11783	1.15074	1.09023	1.08705	1.1051	1.07431	1.05732	1.07749	1.10722	1.03503	1.08493	1.02654	1.15924	0.992569	1.01592	1.02123	0.930998	1.03928	1.03185	0.882166	0.96603	0.974522	0.970276	1.0138	0.898089	0.936306	0.94586	0.875796	0.83758	0.850318
11	25	0	1	0.92397	1.20908	1.04329	1.08342	1.10665	1.15417	1.12566	1.08659	1.07286	1.09609	1.10137	1.02957	1.17529	0.845829	0.909187	0.902851	0.868004	0.894403	0.864836	0.726505	0.843717	0.887012	0.898627	1.00106	0.842661	0.893347	0.908131	0.93453	0.940866	0.960929	0.936642	0.946146	0.904963	0.928194	0.971489	0.952482	0.946146	0.973601	0.938754	0.883844	0.952482	0.857445	0.931362	0.831045	0.827878	0.925026
11	26	0	1	1.06385	1.16272	1.14727	0.974253	1.01751	1.10505	0.899073	1.19773	1.10093	1.14006	1.11535	1.22451	1.20906	0.934089	1.04222	1.12255	1.13594	1.05973	1.11535	1.0206	1.05561	1.05458	1.09269	1.02884	1.0999	1.08033	1.13491	1.05252	1.09887	1.14006	1.08033	1.08342	1.15963	1.31102	1.16787	0.704428	1.11226	1.14109	1.17405	1.00721	1.07827	1.13903	1.11946	1.11946	1.13594	1.12667
12	1	0	1	0.859195	0.883142	0.951149	0.93295	0.893678	0.911877	0.8841	0.896552	0.878352	0.838123	0.877395	0.899425	0.912835	0.89751	0.8841	0.875479	0.8841	0.85728	0.862069	0.8659	0.904215	0.885057	0.847701	0.862069	0.871648	0.890805	0.873563	0.8841	0.909004	0.917625	0.908046	0.894636	0.904215	0.928161	0.971264	0.921456	0.966475	0.934866	0.904215	0.880268	0.953065	0.977969	0.962644	0.941571	0.936782	0.92433
12	2	0	1	0.859195	0.882184	0.950192	0.93295	0.893678	0.911877	0.8841	0.896552	0.878352	0.837165	0.876437	0.898467	0.912835	0.89751	0.8841	0.876437	0.8841	0.85728	0.863027	0.8659	0.904215	0.885057	0.846743	0.862069	0.871648	0.890805	0.872605	0.885057	0.909004	0.917625	0.908046	0.894636	0.903257	0.928161	0.971264	0.922414	0.965517	0.934866	0.903257	0.87931	0.953065	0.977969	0.962644	0.941571	0.936782	0.925287
12	3	0	1	0.831618	0.942937	0.87652	0.898036	0.853134	0.846586	0.863424	0.867166	0.852198	0.776427	0.857811	0.882133	0.870907	0.858746	0.888681	0.892423	0.881197	0.885875	0.852198	0.860617	0.84565	0.827877	0.91768	0.919551	0.94855	0.955098	0.905519	0.888681	0.898036	0.930776	0.918616	0.853134	0.94855	0.942937	0.985968	0.943873	0.950421	0.955098	0.94855	0.882133	1.00655	0.973807	1.02619	0.977549	0.957905	0.889616
12	4	0	1	0.836257	1.0078	1.05848	1.05068	0.997076	1.01267	0.95614	0.965887	0.965887	0.967836	0.996101	1.04191	1.1345	0.980507	0.932749	0.806043	0.875244	0.848928	0.904483	0.878168	0.846979	0.840156	0.873294	0.845029	0.902534	0.895712	0.892788	0.894737	0.913255	0.864522	0.888889	0.873294	0.820663	0.759259	0.733918	0.675439	0.646199	0.734893	0.68616	0.672515	0.689084	0.645224	0.646199	0.621832	0.605263	0.590643
12	5	0	1	0.784541	0.822222	0.886957	0.925604	0.872464	0.854106	0.848309	0.858937	0.86087	0.856039	0.86087	0.879227	0.872464	0.892754	0.89372	0.862802	0.842512	0.810628	0.780676	0.783575	0.752657	0.740097	0.725604	0.742029	0.730435	0.73913	0.764251	0.765217	0.810628	0.794203	0.803865	0.803865	0.810628	0.851208	0.837681	0.789372	0.785507	0.754589	0.806763	0.797101	0.773913	0.772947	0.801932	0.786473	0.802899	0.794203
12	6	0	1	0.78337	0.754923	0.854121	0.81911	0.80671	1.02042	0.959883	0.854121	0.714077	0.733771	0.894967	0.862874	0.86725	0.828592	0.587163	0.716995	1.17505	0.754194	0.657185	0.896426	1.4814	1.06492	0.560904	0.627279	0.695842	0.905179	0.701678	0.89205	1.11816	1.16265	0.887673	0.79577	0.673961	1.12691	0.900073	0.652079	0.824216	0.701678	0.750547	0.671772	1.33479	1.34136	1.02991	0.827863	0.7345	0.750547
12	7	1
12	8	1
12	9	0	1	0.857873	0.616564	0.847648	0.838446	0.828221	0.790389	0.793456	0.763804	0.670757	0.629857	0.556237	0.591002	0.614519	0.621677	0.576687	0.572597	0.580777	0.551125	0.554192	0.554192	0.570552	0.56953	0.582822	0.492843	0.542945	0.571575	0.649284	0.593047	0.526585	0.611452	0.699387	0.771984	0.762781	0.866053	0.764826	1.06544	1.3047	1.48057	1.36605	1.17996	1.08487	1.32004	1.28016	1.44274	1.98364	2.03476
12	10	0	1	0.926993	1.01057	1.06532	1.00096	1.0682	0.998079	0.877041	1.02498	1.02786	0.836695	0.756004	0.756964	0.751201	0.741595	0.73487	0.704131	0.576369	0.556196	0.590778	0.548511	0.526417	0.559078	0.543708	0.457253	0.458213	0.40634	0.362152	0.434198	0.535062	0.464938	0.414986	0.420749	0.420749	0.488953	0.508165	0.449568	0.423631	0.459174	0.450528	0.43708	0.699328	0.607109	0.60999	0.511047	0.513929	0.611912
12	11	1
12	12	0	1	0.948052	1.04096	1.09391	1.09091	1.07493	1.07992	1.02597	1.01499	1.01499	0.984016	1.03097	0.99001	0.962038	0.924076	0.899101	0.904096	0.925075	0.88012	0.963037	0.973027	0.963037	0.956044	0.961039	1.005	1.00699	1.04695	1.04196	1.03397	1.02098	0.92008	1.00699	0.986014	0.975025	0.981019	1.05295	1.04795	1.05694	1.06194	1.03197	0.991009	0.978022	1.01099	0.962038	0.981019	0.958042	0.921079
12	13	0	1	0.859885	0.868522	1.03743	0.975048	0.873321	0.901152	0.784069	0.861804	0.881958	0.770633	0.846449	0.861804	0.881958	0.882917	0.868522	0.838772	0.84357	0.834933	0.836852	0.833013	0.833013	0.871401	0.863724	0.856046	0.90595	0.914587	0.900192	0.8762	0.860845	0.845489	0.872361	0.899232	0.892514	0.901152	0.957774	0.913628	0.912668	0.90691	0.807102	0.819578	0.845489	0.90499	0.877159	0.898273	0.886756	0.889635
12	14	0	1	0.806194	0.66034	0.61039	0.76024	0.732268	0.747253	0.769231	0.807193	0.742258	0.754246	0.773227	0.808192	0.84016	0.885115	0.916084	0.878122	0.71029	0.76024	0.756244	0.795205	0.773227	0.739261	0.743257	0.761239	0.709291	0.718282	0.678322	0.781219	0.859141	0.93007	0.899101	0.776224	0.91009	0.92008	0.967033	0.944056	1.08691	1.12987	1.05794	0.971029	0.996004	0.97003	1.003	0.927073	0.941059	0.966034
12	15	0	1	0.791667	0.971014	1.03895	0.942935	0.919384	0.939312	0.821558	0.862319	0.913043	0.911232	0.921196	0.919384	1.03261	0.904891	0.918478	0.90942	0.922101	0.878623	0.894928	0.893116	0.9375	0.858696	0.910326	0.959239	0.962862	0.916667	0.906703	0.876812	0.932971	0.913043	0.894022	0.916667	0.894022	0.904891	0.953804	0.848732	1.02174	0.891304	0.876812	0.895833	0.841486	0.825181	0.836051	0.815217	0.847826	0.825181
12	16	0	1	0.91334	1.00097	0.97371	1	0.984421	0.999026	1.00292	1.01461	1.00487	1.03797	1.02045	1.01558	1.05161	1.00876	0.974684	0.991237	0.999026	1.00292	1.00195	1.00682	1.00876	1.01655	0.962999	0.977605	0.976631	0.976631	0.966894	0.980526	0.995131	0.93184	0.963973	0.955209	0.972736	0.972736	1.00682	1.01558	1.06134	0.969815	1.00292	0.977605	0.974684	0.979552	0.980526	0.944499	0.930867	0.903603
12	17	0	1	0.792105	1.0193	0.973684	0.860526	0.741228	0.778947	0.988596	0.989474	0.967544	0.927193	0.958772	0.918421	0.926316	0.80614	0.857895	0.882456	0.917544	0.950877	0.926316	0.930702	0.957018	1.00088	0.938596	0.882456	0.942982	0.900877	0.9	0.896491	0.900877	0.945614	0.92193	0.909649	0.917544	0.909649	0.837719	0.873684	0.894737	0.775439	0.854386	0.798246	0.840351	0.868421	0.836842	0.857895	0.766667	0.762281
12	18	0	1	0.867063	1.00496	0.950397	0.967262	0.96131	0.968254	0.960317	0.972222	1.00992	0.980159	0.97619	0.988095	1.00992	0.982143	0.999008	1.00794	0.993056	0.993056	0.988095	0.977183	1.00595	1.01687	0.967262	1.00794	0.998016	1.01091	1.01984	1.0248	1.03571	1.03869	1.01984	1.00893	1.02579	1.00694	1.05754	1.03373	1.06448	0.960317	0.970238	0.957341	0.989087	0.987103	0.994048	0.997024	0.985119	0.996032
12	19	0	1	0.847082	0.949698	0.990946	1.0171	1.01006	0.993964	0.975855	0.974849	0.935614	0.979879	0.993964	1.00503	1.02716	1.03219	1.00101	1.00302	0.974849	0.984909	0.993964	0.992958	1	1.02012	0.929577	0.988934	1.01911	1.00503	1.00302	0.983903	0.995976	1.02012	1.02616	1.02314	1.06036	1.07344	1.0503	1.14487	1.13581	1.06036	1.01107	1	1.00402	1.03219	1.02817	1.01207	1.0332	0.984909
12	20	0	1	0.777247	0.897706	0.98566	1.0325	0.978011	1.11568	0.986616	1.02199	1.04685	1.0392	1.01147	1.07553	1.06214	1.1434	1.01625	0.976099	1.00574	0.964627	0.957935	0.926386	0.826004	0.891013	0.840344	0.863289	0.919694	0.928298	0.968451	0.848948	0.891013	0.908222	0.871893	0.889101	0.916826	0.932122	0.987572	0.93021	0.965583	0.89675	0.973231	0.951243	0.938815	0.883365	0.891013	0.941683	0.871893	0.883365
12	21	1
12	22	0	1	0.823843	0.920819	0.893238	0.954626	0.911032	0.856762	0.842527	0.845196	0.897687	0.91637	0.881673	0.909253	0.927046	0.897687	0.933274	0.862989	0.817616	0.829181	0.853203	0.884342	0.877224	0.94395	0.927936	0.947509	0.965302	0.937722	0.949288	0.879893	0.967082	0.980427	0.975089	0.980427	1.02135	1.03737	1.10943	1.09609	1.1032	0.949288	0.903025	0.929715	0.961744	1.04893	1.07028	1.11477	1.07295	1.00267
12	23	0	1	0.86812	1.00208	0.956386	0.976116	1.00519	0.993769	0.988577	0.970924	0.965732	0.998962	0.997923	1.02388	1.06957	1.02388	1.02077	1.0758	1.03842	1.04258	1.02388	1.03115	1.0405	1.01246	1.00831	1.04777	1.09761	1.03842	1.08619	1.0675	1.06854	1.13396	1.15472	1.12773	1.17965	1.22015	1.10903	1.18692	1.24922	1.11111	1.11319	1.07061	1.06023	1.11215	1.09138	1.06957	1.10177	1.02596
12	24	0	1	1.0512	1.16867	1.13956	0.935743	1.03112	1.00301	0.9749	0.968876	1.0261	0.998996	1.12952	1.00502	1	1.00703	1.03916	1.01305	0.998996	1.02309	1.03012	1.03414	1.03514	1.02008	0.971888	0.941767	0.962851	0.956827	0.914659	0.936747	0.948795	0.932731	0.948795	0.930723	0.909639	0.939759	0.935743	1.28313	1.10442	1.06526	0.96988	0.98494	1.04317	1.04016	0.964859	0.936747	0.993976	0.924699
12	25	0	1	0.786624	0.769639	1.06369	1.11996	1.07749	0.976645	0.984076	1.01805	0.708068	0.902335	0.96603	0.961783	1.0276	1.07537	1.01911	0.996815	0.950106	0.994692	0.998938	1.0276	1.08917	1.12739	0.869427	1.03715	1.00743	1.0552	0.992569	1.00743	0.993631	0.993631	0.993631	1.0138	1.03185	0.995754	1.03185	1.21231	1.07749	1.17091	0.993631	0.942675	0.956476	0.992569	1.00637	0.904459	0.978769	0.95966
12	26	0	1	0.842051	0.968205	1.04513	1.04103	0.995897	1.03282	1.01949	1.03795	1.01949	1.03487	1.05436	1.02667	1.05949	1.02872	1.03282	1.01641	1.02872	1.02667	1.04615	1.00821	1.0359	1.03897	1.03487	1.01436	1.01949	1.03385	1.03282	1.01949	1.02359	1.02462	1.01128	1.02256	1.01333	1.01436	1.03077	1.01744	1.05436	1.04	1.04308	1.01846	1.0359	1.03795	1.03077	1.01949	0.996923	1.00615
13	1	1
13	2	0	1	0.88	0.919	0.962	0.975	1	0.98	0.967	1.003	0.986	0.999	1.012	0.986	1.001	1.023	0.996	0.991	0.976	0.976	0.969	0.992	1.001	0.999	0.988	1.016	1.005	1.035	1.052	0.993	1.021	1.022	1.015	1.035	1.039	1.054	1.088	1.038	1.078	1.033	1.046	1.07	1.054	0.997	1.023	1.041	1.032	0.996
13	3	0	1	0.961895	0.940268	0.884655	0.944387	0.956746	1.01442	1.01751	1.0103	1.01854	1.02781	1.00618	1.01545	1.03296	1.04531	1.00824	1.00309	0.957775	0.92482	0.942327	0.911432	0.828012	0.872297	0.889804	0.92688	0.978373	0.972194	0.974253	0.941298	0.979403	0.940268	0.952626	0.979403	0.967044	0.92379	1.04325	1.00618	1.00824	0.92482	0.980433	0.92688	0.944387	0.915551	0.915551	0.909372	0.913491	0.991761
13	4	0	1	0.98715	1.01051	1.01869	0.988318	0.952103	1.1986	1.07477	1.00584	0.96028	0.935748	0.90771	0.908879	0.964953	0.882009	0.841121	0.841121	0.825935	0.892523	0.955607	0.893692	0.879673	0.904206	0.931075	0.939252	0.885514	0.886682	0.85514	0.824766	0.78271	0.732477	0.768692	0.775701	0.794393	0.76285	0.85514	0.84229	0.85514	0.797897	0.845794	0.801402	0.849299	0.741822	0.821262	0.841121	0.890187	0.917056
13	5	0	1	1.0835	0.998058	0.913592	0.9	0.932039	0.979612	0.956311	0.907767	0.983495	0.960194	0.971845	0.926214	0.925243	0.914563	0.991262	0.983495	0.927184	0.939806	0.91068	0.962136	0.937864	0.920388	1.00097	1.01748	1.04078	1.08932	1.04757	1.07087	1.08058	1.01942	1.06214	0.973786	1.03204	1.07379	0.923301	1.0466	1.04951	0.970874	0.981553	0.941748	0.933981	0.831068	0.908738	0.893204	0.852427	0.820388
13	6	1
13	7	1
13	8	0	1	1.00531	1.25862	1.2069	1.15252	1.14987	1.0252	1.07427	1.18435	1.17109	1.05968	1.3435	1.30902	1.22149	1.24138	1.22812	1.30504	1.18966	1.28647	1.20292	1.35809	1.25862	1.46817	1.49469	1.51592	1.32228	1.7122	1.55305	1.56764	1.80106	1.77586	1.67241	1.78912	1.90981	1.95491	2.05836	2.08753	1.81698	2.34881	1.74801	1.67374	1.63528	1.38859	1.29178	1.6565	1.70027	1.57825
13	9	0	1	0.897751	0.819018	0.864008	0.824131	0.813906	0.893661	0.904908	0.956033	0.880368	0.856851	0.765849	0.777096	1.1135	0.797546	0.764826	0.835378	0.896728	0.791411	0.892638	0.91002	0.886503	0.99591	0.920245	0.933538	1.25562	0.948875	1.00511	1.04294	0.919223	0.867076	0.840491	0.799591	0.844581	0.889571	1.03067	0.890593	1.06033	0.929448	0.964213	0.960123	0.820041	0.875256	0.830266	1.01943	0.846626	0.737219
13	10	0	1	0.536339	0.574057	0.735971	0.973321	0.986201	1.00184	1.04232	1.11592	0.983441	1.12603	1.22815	1.16927	1.22999	1.23919	1.18307	1.16283	1.10304	1.16375	1.09384	1.09568	1.14167	1.09844	1.19043	1.22447	1.22079	1.26771	1.33119	1.23091	1.24471	1.21711	1.29623	1.32935	1.28519	1.27875	1.26127	1.22171	1.29991	1.22539	1.33947	1.26127	1.30819	1.35419	1.31003	1.30175	1.3827	1.30543
13	11	1
13	12	0	1	0.887661	0.964088	0.989871	0.963168	0.991713	0.984346	0.984346	0.959484	0.968692	1.00829	0.997238	0.972376	0.962247	0.952118	0.986188	0.984346	0.929098	0.946593	0.943831	0.947514	0.949355	0.910681	0.866483	0.866483	0.896869	0.891344	0.884899	0.866483	0.875691	0.88674	0.881215	0.887661	0.902394	0.876611	0.952118	0.819521	0.883057	0.912523	0.872007	0.848987	0.89779	0.906077	0.889503	0.925414	0.896869	0.900552
13	13	0	1	0.806982	0.985626	1.25975	1.09959	1.03696	0.98768	1.04723	1.12526	1.00103	0.958932	1.09138	1.00616	1.06366	1.1191	1.07598	1.04928	1.08214	0.969199	1.09959	1.18583	1.19815	1.24949	1.28131	1.23511	1.24025	1.21561	1.32341	1.18378	1.18789	1.47331	1.23409	1.20329	1.26899	1.33984	1.46612	1.18789	1.35934	1.34702	1.43121	1.55441	1.29569	1.19918	1.30287	1.15811	1.17659	1.10472
13	14	1
13	15	0	1	0.903888	0.738661	0.772138	0.889849	0.962203	1.07451	1.03132	1.08099	0.852052	1.06587	1.11555	1.19654	1.41685	1.2635	1.17927	1.06911	1.04428	1.06371	1.03996	1.04752	1.00972	1.00324	1.07019	1.00972	1.07235	1.09179	1.0594	1.00324	1.02052	1.05292	1.05832	1.08747	1.09287	1.09395	1.1933	1.10043	1.19114	1.20302	1.28942	1.24946	1.23326	1.0486	0.993521	1.01404	1.02052	1.03456
13	16	0	1	0.999012	1.01779	1.05435	1.05929	1.04348	1.00395	0.978261	0.997036	1.00692	0.994071	0.992095	0.976285	0.937747	0.947628	0.920949	0.887352	0.906126	0.887352	0.979249	0.936759	0.882411	0.945652	0.862648	1.0247	0.933794	0.914032	0.887352	0.908103	0.910079	0.88834	0.902174	0.880435	0.887352	0.936759	0.928854	0.954545	0.898221	0.937747	0.896245	0.858696	0.815217	0.905138	0.93083	0.932806	0.913043	0.882411
13	17	0	1	1.05361	1.30928	1.15567	1.09691	1.15155	1.03918	1.1	0.97732	1.10309	1.06701	0.998969	1.17216	1.18969	1.05979	1.13402	1.35052	1.05361	1.06392	1.02474	1.08763	0.998969	0.996907	1.03299	0.991753	0.863918	0.879381	0.880412	0.980412	0.893814	0.917526	0.929897	1.08557	1.08763	1.08144	1.09381	0.86701	1.12165	1.01134	1.10722	0.963918	0.954639	1.01959	1.07526	1.05979	1.01237	1.01546
13	18	0	1	0.973085	0.975155	1.01035	1.00621	1.03416	1.04762	1.03002	1.03727	1.04865	0.996894	1.04141	1.04865	1.10145	1.10352	1.07143	1.12629	1.10766	1.09938	1.10041	1.10766	1.14803	1.11594	1.0528	1.15114	1.11491	1.02588	1.12629	1.07453	1.08799	1.08696	1.0528	1.11801	1.04555	1.07246	1.11284	0.938923	1.08075	0.995859	1.25052	1.10559	1.16667	1.00311	0.983437	1.05176	1.03727	1.07971
13	19	0	1	0.88832	0.869877	0.98873	0.955943	0.935451	0.929303	0.89959	0.900615	0.878074	0.882172	0.836066	0.82582	0.849385	0.868852	0.846311	0.817623	0.793033	0.816598	0.840164	0.782787	0.788934	0.802254	0.77459	0.794057	0.743852	0.771516	0.747951	0.668033	0.702869	0.704918	0.702869	0.71209	0.711066	0.692623	0.758197	0.673156	0.816598	0.673156	0.730533	0.723361	0.732582	0.706967	0.771516	0.688525	0.691598	0.672131
13	20	0	1	0.684504	0.760312	1.01449	0.869565	0.861761	0.847269	0.843924	0.781494	0.716834	0.671126	0.856187	0.821628	0.787068	0.701226	0.617614	0.618729	0.608696	0.562988	0.570792	0.546265	0.556299	0.511706	0.54961	0.544036	0.522854	0.486065	0.45039	0.386845	0.397993	0.38573	0.364548	0.401338	0.400223	0.423634	0.394649	0.375697	0.409142	0.406912	0.41806	0.399108	0.430323	0.460424	0.414716	0.430323	0.375697	0.373467
13	21	0	1	1.00443	1.02215	0.990033	0.963455	0.991141	0.972315	0.940199	0.974529	0.954596	0.945736	0.79845	0.811739	0.822813	0.842746	0.888151	0.871539	0.809524	0.837209	0.83278	0.833887	0.83278	0.807309	0.779623	0.788483	0.796235	0.772979	0.795127	0.841639	0.779623	0.775194	0.753045	0.749723	0.75526	0.766334	0.777409	0.749723	0.747508	0.754153	0.754153	0.732004	0.714286	0.602436	0.630122	0.596899	0.605759	0.562569
13	22	0	1	0.921077	0.888579	0.770659	0.792943	0.637883	0.708449	0.675023	0.703807	0.750232	0.775302	0.561746	0.419684	0.583101	0.77623	0.93779	0.786444	0.827298	0.871866	0.969359	0.867224	0.777159	0.769731	0.833798	0.834726	0.619313	0.780873	1.1532	0.741876	0.976787	0.857939	0.896007	0.932219	0.876509	0.820799	0.968431	0.76416	1.02136	0.970288	0.936862	0.883008	0.833798	0.662024	0.958217	0.706592	0.861653	0.675023
13	23	0	1	0.995897	1.01333	0.998974	0.987692	0.987692	0.989744	1.00103	1.04	1.01538	1.02974	1.04615	1.01231	1.01231	1.02256	1.01538	0.956923	1.07179	1.06256	1.04923	1.0359	1.02974	0.997949	0.986667	0.989744	0.97641	0.952821	0.957949	0.939487	0.939487	0.892308	0.937436	0.941538	0.955897	0.933333	0.937436	0.939487	0.940513	0.86359	0.849231	0.906667	0.899487	0.876923	0.944615	0.892308	0.938462	0.92
13	24	0	1	0.808316	0.919878	1.1288	1.05781	1.0426	1.13996	0.945233	1.18458	1.15619	1.05578	1.06998	1.07302	1.07708	1.1217	1.08519	1.0497	1.08824	1.06187	1.11359	1.1572	1.12272	1.17343	1.14097	1.16024	1.35801	1.14503	1.24442	1.19777	1.1643	1.08418	1.20487	1.12576	1.27282	1.11765	1.10852	1.03955	1.35193	1.14402	1.15822	1.04665	0.924949	0.927992	1.15923	0.849899	0.933063	0.993915
13	25	0	1	0.898758	0.887297	1.13563	1.09838	1.10697	1.08978	1.1022	1.08978	1.05062	1.05349	1.08883	1.09933	1.12798	1.07927	1.05922	0.991404	0.891117	0.99618	0.979943	0.930277	0.952245	0.990449	0.893983	0.894938	0.893983	1.00669	0.844317	0.843362	0.786055	0.840497	0.805158	0.850048	0.844317	0.800382	0.91595	0.756447	0.737345	0.675263	0.949379	0.988539	0.970392	0.975167	0.992359	0.945559	0.895893	0.951289
13	26	1
14	1	1
14	2	0	1	0.775407	0.887195	1.00711	1.02439	0.996951	0.977642	0.977642	1.03049	1.00305	0.993902	0.957317	0.988821	0.970528	0.977642	0.987805	0.980691	0.949187	0.953252	0.906504	0.90752	0.89126	0.902439	0.902439	0.887195	0.929878	0.901423	0.921748	0.911585	0.932927	0.950203	0.947154	0.922764	0.928862	0.906504	0.945122	0.95935	1.01728	0.86687	0.886179	0.856707	0.86687	0.816057	0.869919	0.861789	0.885163	0.889228
14	3	0	1	0.805735	0.915819	0.843663	0.848289	0.877891	0.865865	0.878816	0.876966	0.849214	0.812211	0.826087	0.829787	0.834413	0.798335	0.849214	0.820537	0.779833	0.759482	0.781684	0.751156	0.758557	0.79741	0.769658	0.778908	0.816836	0.837188	0.824237	0.802035	0.814061	0.844588	0.819611	0.857539	0.902868	0.913043	0.913969	0.920444	0.967623	0.86494	0.838113	0.876041	0.864015	0.844588	0.895467	0.818686	0.911193	0.805735
14	4	0	1	0.779183	0.829767	0.838521	0.850195	0.905642	0.891051	0.973735	0.958171	0.991245	0.924125	0.98249	0.980545	1.02335	0.992218	0.923152	1.02432	0.999027	0.996109	0.948444	0.955253	0.928016	0.907588	0.911479	0.896887	0.917315	0.894942	0.919261	0.910506	0.939689	0.986381	0.923152	0.940661	0.953307	0.973735	1.08463	1.06712	1.01556	1.01167	0.946498	0.964981	0.939689	1.02432	1.04767	1.05156	1.05934	1.00486
14	5	0	1	0.841131	0.834308	1.04191	0.997076	0.979532	0.961988	0.95614	1.02047	1.00195	0.998051	1.0039	1	0.983431	1.02242	1.00097	1.03119	0.994152	0.981481	0.971735	0.963938	0.961014	0.967836	0.949318	0.963938	0.934698	0.909357	0.921053	0.937622	0.982456	0.987329	0.947368	0.950292	0.931774	0.938596	0.979532	0.938596	0.940546	0.885965	0.889864	0.88499	0.91423	0.856725	0.861598	0.897661	0.842105	0.822612
14	6	1
14	7	1
14	8	0	1	0.842907	0.941383	0.822978	1.00821	1.03517	0.960141	0.880422	0.888628	0.915592	0.946073	0.948417	1.01993	0.968347	0.956624	0.988277	1.05979	1.1102	1.12309	1.08441	1.32708	1.09144	1.10668	1.46542	1.08558	1.13834	1.07386	0.998828	0.921454	1.22392	1.27433	1.33177	1.1102	1.25205	1.11254	1.1442	1.03869	1.27667	1.1524	1.35287	0.876905	1.09848	0.921454	1.26612	1.06331	0.886284	1.10785
14	9	0	1	0.690141	0.739906	0.697653	0.711737	0.750235	0.820657	0.871362	0.760563	0.716432	0.714554	0.724883	0.756808	0.78216	0.76338	0.768075	0.786854	0.73615	0.810329	0.717371	0.668545	0.676995	0.680751	0.692958	0.694836	0.717371	0.738028	0.665728	0.692958	0.808451	0.734272	0.732394	0.670423	0.682629	0.661972	0.66385	0.675117	0.704225	0.670423	0.712676	0.702347	0.652582	0.551174	0.598122	0.687324	0.768075	0.689202
14	10	0	1	0.509586	0.609485	0.972755	1.02119	1.03835	1.00605	1.06761	1.14733	1.13824	1.14531	1.10696	1.1221	1.08073	1.15035	1.10999	1.10494	0.998991	0.996973	0.865792	0.905146	0.944501	0.939455	0.893037	0.854692	0.869828	0.864783	0.854692	0.854692	0.874874	0.886983	0.884965	0.899092	0.872856	0.918264	0.972755	0.905146	0.93441	0.864783	0.861756	0.798184	0.82442	0.734612	0.775984	0.82442	0.821393	0.833502
14	11	1
14	12	0	1	0.871486	0.942771	0.992972	1.02912	1.01406	0.949799	0.964859	1.02309	1.02008	1.0502	1.04116	1.01707	1.02209	1.00904	1.02309	0.987952	1.01506	1	0.983936	0.996988	0.995984	0.988956	0.921687	0.978916	0.996988	0.980924	0.992972	0.985944	0.9749	1.01606	0.966867	0.972892	0.981928	0.949799	0.997992	0.864458	0.875502	0.910643	0.901606	0.874498	0.86245	0.841365	0.884538	0.819277	0.822289	0.787149
14	13	0	1	0.857736	0.96054	1.13396	1.108	0.969886	1.00208	0.996885	1.05504	0.924195	0.916926	0.900312	0.94081	0.888889	0.904465	0.916926	0.903427	0.880582	0.781931	0.741433	0.82243	0.840083	0.841121	0.832814	0.820353	0.895119	0.847352	0.835929	0.86189	0.838006	0.838006	0.843198	0.854621	0.859813	0.833853	0.913811	0.902388	0.879543	0.733126	0.751817	0.773624	0.746625	0.776739	0.72378	0.772586	0.815161	0.819315
14	14	0	1	0.825773	1.03093	1.18969	1.13093	1.0268	1.02474	0.983505	0.945361	0.925773	0.906186	0.895876	0.93299	0.904124	0.813402	0.820619	0.712371	0.841237	0.980412	1.04124	0.813402	0.750515	0.92268	0.958763	0.909278	0.93299	0.957732	1.15876	1.05979	0.997938	0.950515	0.962887	0.950515	0.926804	0.865979	0.890722	0.859794	0.963918	0.870103	0.845361	0.856701	0.93299	0.905155	0.905155	0.901031	0.965979	0.929897
14	15	0	1	0.89716	0.880509	0.960823	0.939275	0.914789	0.920666	0.937316	0.961802	0.93144	0.918707	0.908913	0.912831	0.910872	0.91381	0.912831	0.909892	0.880509	0.8619	0.799216	0.804114	0.763957	0.837414	0.771792	0.75906	0.769833	0.75808	0.751224	0.772772	0.789422	0.786484	0.796278	0.797258	0.806072	0.79334	0.781587	0.833497	0.84427	0.729677	0.756121	0.738492	0.7238	0.659158	0.632713	0.677767	0.611166	0.654261
14	16	0	1	0.922405	1.00873	0.984481	0.982541	0.964113	0.981571	0.954413	0.990301	0.99709	1.00485	0.99515	0.99709	1.02619	0.985451	1.03104	1.03589	1.0485	1.0388	1.02619	1.04947	1.0291	1.0388	1.02813	1.02813	1.03298	1.04559	1.06693	1.05335	1.10281	1.07662	1.08826	1.0805	1.05432	1.08729	1.12706	1.13385	1.17071	1.07371	1.06499	1.06887	1.09311	1.05529	1.06402	1.08632	1.04656	1.06499
14	17	0	1	1.01624	1.07919	1.1401	1.06802	1.10355	1.05482	1.00711	1.01929	1.04975	1.07005	1.05381	1.05482	1.05888	1.00914	1.03858	1.02335	0.885279	0.915736	0.986802	0.987817	0.935025	0.946193	0.915736	0.983756	0.968528	0.947208	0.968528	0.974619	1.08528	0.899492	0.924873	0.884264	0.908629	0.8	0.770558	0.848731	0.836548	0.809137	0.723858	0.841624	0.856853	0.826396	0.858883	0.882234	0.952284	0.854822
14	18	0	1	0.842375	1.06039	1.01433	1.02661	1.04606	1.03275	0.942682	1.01024	1.01638	0.997953	1.04708	1.02456	1.04504	1.00102	1.02047	1.02149	0.970317	0.990788	1.00205	1.0348	1.00921	0.992835	0.992835	1.01228	1.07369	0.979529	1.00205	0.996929	1.00205	0.990788	0.981576	0.990788	0.992835	0.98567	1.00819	1.06141	1.02354	0.928352	0.974411	0.958035	0.921187	0.920164	0.958035	0.995906	1.0174	0.954964
14	19	0	1	0.940019	0.950328	1.00843	1.00843	1.02718	0.967198	1.00656	1	0.997188	1.00843	1.02624	1.05155	1.08716	1.03187	1.01687	1.01031	0.955014	1.01031	0.984067	1.015	1.00843	1.02905	1.015	1.02062	1.03749	1.04686	1.04499	1.04405	1.02156	1.02343	1.02999	1.01218	1.02812	1.00281	1.03187	1.02437	1.01031	0.960637	0.994377	1.0253	0.995314	0.924086	1.01312	0.990628	1.01312	0.98313
14	20	0	1	0.95098	0.996732	1.03922	1.02832	1.07952	1.0719	1.09804	1.05447	1.02614	1.09477	1.09259	1.14815	1.18192	1.11656	1.06863	1.07081	1.01634	1.06209	1.0512	1.07843	1.04139	1.06318	1.01307	1.04248	1.07298	1.09804	1.09368	1.11983	1.09368	1.10131	1.06209	1.07952	1.11874	1.03922	1.00763	1.0207	1.02179	0.997821	1.08279	1.06209	1.01089	0.96732	1.0305	1.08932	1.0719	1.01634
14	21	1
14	22	0	1	0.952895	1.09814	1.0265	0.850834	0.947007	0.932287	1.05201	0.955839	0.938175	0.968597	1.05986	1.07066	1.07753	0.969578	0.951914	0.92051	0.947007	0.929342	0.857704	1.00491	0.988224	0.981354	0.914622	0.874387	0.913641	1.01178	1.03238	0.898921	0.916585	1.00687	1.03827	0.983317	0.904809	0.936212	0.867517	0.794897	0.825319	0.899902	0.846909	1.09814	0.970559	0.808636	1.10206	1.02552	1.21099	1.36506
14	23	0	1	0.932175	0.885029	0.981803	1.01323	1.01241	0.876758	0.937965	0.968569	0.964433	0.953681	0.970223	0.98263	1.02978	0.985112	0.991729	0.981803	0.925558	0.956989	0.958644	0.966915	0.967742	1.00579	1.0273	1.03143	1.02647	1.01406	1.0091	1.00993	0.989247	0.965261	1.00579	0.966088	0.981803	0.983457	1.07113	1.06865	1.02895	0.944582	0.953681	0.985112	0.990902	0.905707	0.983457	0.915633	0.937138	0.889992
14	24	1
14	25	1
14	26	1
15	1	0	1	0.96607	0.945335	0.942507	0.955702	0.946277	0.946277	0.949105	0.949105	0.945335	0.952875	0.929312	0.944392	0.967012	0.963242	0.956645	0.941565	0.942507	0.927427	0.907634	0.903864	0.908577	0.914232	0.934967	0.944392	0.951932	0.936852	0.956645	0.944392	0.95853	0.918002	0.950047	0.950047	0.944392	0.967955	0.96984	0.993402	0.999057	0.963242	0.9623	0.930254	0.942507	0.928369	0.967012	0.98115	0.950047	0.95853
15	2	0	1	0.96338	0.943662	0.939906	0.95493	0.946479	0.94554	0.946479	0.944601	0.941784	0.948357	0.919249	0.938967	0.962441	0.959624	0.953991	0.938967	0.939906	0.923944	0.906103	0.902347	0.905164	0.907981	0.929577	0.938967	0.950235	0.933333	0.95493	0.941784	0.95493	0.915493	0.948357	0.950235	0.943662	0.969953	0.968075	0.991549	0.999061	0.96338	0.961502	0.925822	0.939906	0.926761	0.968075	0.98216	0.952113	0.962441
15	3	0	1	1.05237	0.995972	0.992951	0.940584	1.01007	1.05136	1.08157	1.13293	1.13494	1.09768	1.1279	1.13092	1.05942	1.0856	1.02014	1.06747	1.07049	0.996979	0.956697	1.00504	0.967774	0.980866	0.998993	0.996979	1.01813	1.04431	1.0282	1	0.995972	1.01611	1.03122	1.00302	0.992951	1.06344	1.09668	1.01611	1.03122	1.00504	1.00906	0.996979	1.0282	1.01913	0.995972	1.00906	1.02316	0.986908
15	4	0	1	0.914646	0.950533	0.951503	0.970902	0.954413	0.916586	0.894277	0.888458	0.908826	0.895247	0.923375	0.918526	0.946654	0.920466	0.903977	0.890398	0.884578	0.887488	0.898157	0.902037	0.85354	0.891368	0.873909	0.930165	0.875849	0.841901	0.910766	0.899127	0.916586	0.919496	0.890398	0.921435	0.903977	0.927255	0.972842	0.921435	1.01164	0.931135	0.826382	0.875849	0.920466	0.961203	0.959263	0.901067	0.922405	0.977692
15	5	0	1	0.929187	0.972249	1.00287	1.10239	1.02201	1.05167	1.05933	1.04498	1.05359	1.0622	1.06029	1.00287	1.03636	1.0555	1.03445	1.02297	1.04498	1.02392	0.986603	1.02679	0.948325	0.927273	0.969378	0.976077	1.00191	1.01244	1.01531	1.00861	1.03923	0.912919	1.00478	0.974163	0.976077	0.982775	0.984689	1.00957	0.949282	0.947368	0.894737	0.914833	0.942584	0.88134	0.981818	0.959809	0.892823	0.956938
15	6	1
15	7	1
15	8	0	1	0.714561	0.755063	0.704918	0.835101	0.913211	0.814851	0.773385	0.733848	0.681774	0.695275	0.56027	0.679846	0.97107	0.803279	0.784957	0.644166	0.599807	0.646095	0.684667	0.654773	0.679846	0.83703	0.633558	0.719383	1.03761	0.518804	0.549662	0.613308	0.714561	0.681774	0.856316	0.831244	1.06075	0.84378	1.10897	0.822565	0.611379	0.647059	0.663452	0.636451	0.603664	0.65188	0.64513	0.712633	0.734812	0.777242
15	9	0	1	1.02379	0.884872	0.946717	0.922931	0.936251	0.880114	0.864891	0.841104	0.823026	0.862988	0.666984	0.831589	0.805899	1.10276	0.824929	0.852521	0.869648	0.847764	0.812559	0.827783	0.869648	0.850618	1.0942	0.860133	0.882969	0.871551	0.856327	0.85157	0.870599	0.745005	0.847764	0.82588	0.85157	0.914367	0.772598	0.799239	0.872502	0.795433	0.744053	0.726927	0.650809	0.718363	0.833492	0.789724	0.784967	0.783064
15	10	0	1	0.856311	0.732039	0.839806	0.893204	0.88932	0.853398	0.859223	0.862136	0.836893	0.846602	0.84466	0.886408	0.894175	0.84466	0.872816	0.841748	0.848544	0.799029	0.759223	0.797087	0.78835	0.800971	0.831068	0.866019	0.861165	0.861165	0.884466	0.968932	0.966019	0.883495	0.92233	0.925243	0.883495	0.858252	0.917476	0.949515	0.936893	0.873786	0.896117	0.913592	0.876699	0.883495	0.875728	0.872816	0.800971	0.984466
15	11	1
15	12	0	1	0.964965	0.984985	0.991992	0.984985	1.01001	1.05305	0.947948	0.990991	1.001	0.994995	0.990991	0.954955	0.968969	0.977978	0.975976	1.00601	1	0.982983	0.991992	1.03604	1	0.971972	0.993994	1.01802	1.05205	1.02503	1.04805	1.07508	1.05005	1.06406	1.05105	1.06206	1.01702	1.06607	1.1011	1.14314	1.1021	1.02302	0.956957	0.948949	0.996997	0.966967	0.991992	0.977978	1.03504	0.916917
15	13	0	1	0.967259	0.966324	0.981291	0.945744	0.965388	0.997194	1.0131	0.945744	0.956034	0.90739	0.880262	0.893358	0.940131	0.926099	0.925164	0.898036	0.901777	0.811974	0.868101	0.739944	0.857811	0.849392	0.898971	0.944808	0.928906	0.942002	0.903648	0.858746	0.864359	0.869972	0.855005	0.797942	0.821328	0.836296	0.870907	0.987839	0.941066	0.912067	0.83536	0.809167	0.852198	0.872778	0.841908	0.87652	0.908326	0.889616
15	14	1
15	15	0	1	0.963855	1.02912	1.02912	1.02008	0.98494	0.9749	0.944779	0.950803	1	1.02912	0.992972	0.966867	0.957831	0.928715	0.938755	0.940763	0.951807	0.942771	0.937751	0.933735	0.928715	0.962851	0.921687	0.973896	0.970884	1.01104	1.02108	0.992972	1.04719	1.04518	1.11546	1.11847	1.03112	1.03414	1.08635	1.04819	1.09337	1.0502	1.08936	1.0743	1.07129	1.10241	1.09337	1.04618	1.07129	1.05622
15	16	0	1	0.953642	1.05298	1.04541	1.00378	0.897824	1.06717	1.08988	1.03311	1.06055	1.0596	1.03217	1.02933	1.01419	0.959319	0.966887	0.842006	0.936613	0.929991	0.894986	0.892148	0.855251	0.821192	0.921476	1.0246	0.934721	0.964995	0.957427	0.938505	0.942289	1	1.05203	0.952696	1.02176	1.04541	1.06055	1.02554	1.09366	0.915799	0.990539	0.785241	0.873226	0.994324	1.00568	0.950804	1.01419	0.985809
15	17	0	1	1.0186	0.91814	0.950698	0.940465	0.951628	0.945116	0.911628	0.876279	0.865116	0.874419	0.893023	0.854884	0.853953	0.84093	0.859535	0.897674	0.822326	0.811163	0.822326	0.812093	0.79907	0.825116	0.855814	0.850233	0.874419	0.890233	0.928372	0.891163	0.866047	0.895814	0.906977	0.849302	0.872558	0.860465	0.852093	0.83907	0.855814	0.831628	0.837209	0.859535	0.821395	0.814884	0.808372	0.791628	0.828837	0.832558
15	18	0	1	1.01953	1.06445	0.96582	0.99707	0.984375	1.00195	1.06934	1.02637	1.02637	1.00879	1.01172	1.00879	1.00293	1.02246	1.01758	1.02832	0.992187	1.08105	1.0166	1.0293	1.01758	1.05859	1.03027	1.03516	0.996094	0.963867	1.05371	1.02637	1.05078	1.06055	1.05957	1.05762	1.07617	1.05273	1.01172	1.07129	1.04492	1.01465	1.07031	1.04297	1.05762	1.07422	1.10645	1.08594	1.0332	1.01953
15	19	0	1	1.10355	0.967456	0.989152	1.0069	1.01282	0.994083	0.990138	0.990138	0.999014	1.13116	0.974359	0.965483	0.913215	0.948718	0.939842	0.940828	0.902367	0.960552	0.95069	0.932939	0.918146	0.926036	0.894477	0.897436	0.903353	0.927022	0.952663	0.89645	0.933925	0.972387	0.931953	1.09961	1.12327	1.00099	0.906312	0.904339	1.10355	0.9714	1.24556	1.27712	1.13314	1.09369	1.23274	1.27712	1.22485	1.29093
15	20	1
15	21	1
15	22	1
15	23	0	1	1.14576	0.941458	1.0681	1.05615	1.08961	1.02628	0.990442	0.985663	0.982079	1.00717	0.9546	0.965352	0.76583	0.886499	0.853047	0.85902	0.831541	0.863799	0.915173	0.811231	0.800478	0.823178	0.882915	0.851852	0.700119	0.827957	0.83632	0.812425	0.76822	0.796894	0.864994	1.01912	0.988053	0.904421	0.794504	0.878136	1.3405	0.878136	1.01912	1.15293	1.05854	1.0693	1.12784	1.17324	1.07885	1.13262
15	24	0	1	1.07874	1.18307	1.12992	1.11713	1.07677	1.05315	1.09547	1.10236	1.09646	1.09744	1.0561	0.980315	0.929134	0.978346	0.947835	0.996063	0.930118	1.00197	0.949803	0.952756	0.994094	0.959646	0.982283	1.04134	1.10335	0.997047	1.07874	1.03346	1.05709	1.06791	1.05709	1.01378	1.10335	1.07087	1.12106	1.11811	1.16634	0.98622	0.987205	0.917323	0.91437	0.897638	0.948819	0.941929	0.944882	0.858268
15	25	0	1	0.972561	0.945884	0.882622	0.926067	0.900152	0.917683	0.971799	0.935976	0.950457	1.08384	0.990854	0.951982	0.960366	0.993902	1.02439	1.00152	0.955793	1.02134	0.987043	0.983232	0.976372	0.887195	0.883384	0.879573	0.961128	0.965701	1.00915	0.948933	1.06402	1.11738	0.98247	1.13338	1.17073	1.00457	0.958841	0.85747	0.838415	1.01524	1.48628	1.47942	1.25	1.15701	1.40777	1.37119	1.36662	1.44436
15	26	0	1	0.994012	0.948104	0.982036	0.95509	0.898204	0.968064	0.976048	1.03493	1.00898	1.04092	1.04391	1.03493	1.03493	1.04691	0.992016	0.994012	0.991018	0.973054	0.962076	0.899202	0.982036	1.06387	1.01996	1.02994	0.977046	0.988024	0.981038	0.971058	0.992016	0.982036	0.974052	0.924152	0.9002	0.894212	0.986028	0.992016	0.97006	0.954092	0.926148	1.02196	0.981038	0.934132	0.870259	0.862275	0.860279	0.830339
16	1	0	1	0.981601	0.929163	0.948482	0.968721	0.938362	0.954922	0.924563	0.891444	0.934683	0.931003	0.910764	0.926403	0.932843	0.907084	0.906164	0.909844	0.887764	0.852806	0.912603	0.859246	0.849126	0.861086	0.862925	0.885925	0.919963	0.898804	0.892364	0.883165	0.916283	0.897884	0.906164	0.921803	0.929163	0.942962	0.958602	0.965961	1.0046	0.945722	0.918123	0.912603	0.942962	0.940202	0.967801	0.933763	0.939282	0.961362
16	2	0	1	0.981601	0.929163	0.948482	0.968721	0.938362	0.954922	0.924563	0.891444	0.934683	0.931003	0.910764	0.926403	0.932843	0.907084	0.906164	0.909844	0.887764	0.852806	0.912603	0.859246	0.849126	0.861086	0.862925	0.885925	0.919963	0.898804	0.892364	0.883165	0.916283	0.897884	0.906164	0.921803	0.929163	0.942962	0.958602	0.965961	1.0046	0.945722	0.918123	0.912603	0.942962	0.940202	0.967801	0.933763	0.939282	0.961362
16	3	0	1	1.0508	1.04233	1.03104	0.994356	1.02258	1.06021	0.975541	0.944497	0.965193	0.968956	0.98683	0.982126	0.985889	0.975541	0.966134	0.944497	0.901223	0.857008	0.848542	0.821261	0.746943	0.828786	0.855127	0.869238	0.881468	0.925682	0.878645	0.83349	0.791157	0.848542	0.887112	0.895579	0.900282	0.855127	0.89746	0.857008	0.790216	0.888053	0.813735	0.871119	0.914393	0.976482	0.894638	0.901223	0.855127	0.889934
16	4	0	1	0.967402	0.942474	0.885906	0.957814	0.96836	0.991371	0.955896	1.01151	1.00096	1.03643	1.03452	1.02397	0.98466	0.986577	0.973154	0.974113	0.977948	0.954938	0.95302	0.954938	0.920422	0.920422	0.899329	0.930968	0.940556	0.953979	0.954938	0.953979	0.96836	0.928092	0.963567	1.00096	0.98466	1.00384	1.04602	1.07095	1.06328	1.05081	1.01822	0.976989	0.973154	0.922339	0.95302	0.96836	0.975072	0.933845
16	5	0	1	1.00195	0.993164	0.943359	1.01074	0.996094	1.01367	1.01953	1.01758	1.03418	0.967773	1.04395	1.0293	0.982422	0.975586	1.00684	0.977539	0.972656	0.957031	0.967773	1.00684	0.973633	0.962891	0.982422	1.03418	1.12207	1.07129	1.09277	1.06836	1.11621	1.0791	1.08105	1.09863	1.09082	1.13867	1.13477	1.20508	1.2002	1.14453	1.06445	1.05762	1.08398	1.00684	1.00488	1.04297	0.988281	1.03906
16	6	0	1	0.99032	0.900968	1.07669	1.19434	0.950112	1.00298	0.879375	0.788533	0.816828	0.837677	0.769918	0.787044	0.801936	0.763217	0.708116	0.77513	0.772152	0.694713	0.768429	0.728965	0.694713	0.685034	0.671631	0.690246	0.725987	0.746091	0.701415	0.741623	0.769173	0.755771	0.687267	0.891288	0.93522	0.796724	0.941921	0.860759	1.09159	1.01042	0.821296	0.836932	0.819062	0.839911	0.944899	0.819062	0.844378	0.860015
16	7	1
16	8	1
16	9	1
16	10	0	1	0.745648	0.440039	0.492263	0.730174	0.823017	0.909091	0.853965	0.971954	0.983559	0.970986	1.01644	1.07834	1.14603	1.25919	1.38201	0.859768	0.882979	0.746615	1.00677	0.825919	0.914894	0.99323	0.911025	1.01741	1.01741	0.960348	1.03288	0.93617	0.966151	0.985493	1.03675	1.21954	1.06383	1.03868	1.08317	1.05803	1.08704	0.910058	0.925532	0.967118	0.971954	0.912959	1.10638	1.11896	1.15377	0.904255
16	11	0	1	0.835632	0.932184	0.885057	0.925287	0.847126	0.881609	0.852874	0.81954	0.81954	0.928736	0.693103	0.774713	0.747126	0.7	0.706897	0.703448	0.7	0.810345	0.718391	0.762069	0.762069	0.843678	0.897701	0.731034	0.744828	0.713793	0.747126	0.535632	0.681609	0.610345	0.665517	0.662069	0.605747	0.628736	0.756322	0.62069	0.644828	0.581609	0.52069	0.578161	0.655172	0.595402	0.601149	0.591954	0.651724	0.654023
16	12	0	1	0.98323	1.0256	0.923213	0.900265	0.961165	0.938217	0.894969	0.860547	0.835834	0.838482	0.94263	0.814651	0.84113	0.765225	0.784643	0.78376	0.747573	0.765225	0.781112	0.801412	0.756399	0.730803	0.879082	0.893204	0.894086	0.84466	0.889673	0.893204	0.894086	0.867608	0.816417	0.790821	0.80053	0.812004	0.822595	0.712268	0.76699	0.744042	0.860547	0.796999	0.759047	0.834069	0.810238	0.735216	0.751986	0.749338
16	13	0	1	0.980376	0.969747	0.954211	0.942764	0.952576	0.966476	1.0139	0.937858	1.06132	1.05478	1.04661	1.06214	1.11365	1.00818	1.06051	1.14391	1.13328	1.09894	1.07522	1.04661	1.00164	0.995912	1.0646	1.0924	1.14309	1.11202	1.1202	1.11774	1.09158	1.05315	1.05724	1.0924	1.01063	1.25593	1.139	1.19951	1.12265	1.17171	1.25348	1.21504	1.32625	1.33933	1.29027	1.26901	1.31725	1.43418
16	14	1
16	15	0	1	0.952429	0.938259	0.966599	0.979757	0.981781	0.984818	0.893725	0.933198	0.950405	1.02126	1.00506	0.976721	0.997976	0.977733	0.983806	0.963563	0.924089	0.928138	0.912955	0.901822	0.954453	0.932186	0.932186	0.956478	0.966599	0.982794	0.94332	0.942308	1.00101	1.05668	1.06377	1.06377	1.0668	1.07591	1.04453	1.04049	1.07591	1.02834	1.0334	1.06174	1.03644	0.979757	1.04555	1.0334	0.927126	0.967611
16	16	0	1	1.06031	0.995136	0.801556	0.925097	1.03016	1.01751	1.0107	0.983463	1.02335	0.951362	0.991245	0.944553	0.923152	0.925097	1.00195	0.774319	0.888132	0.855058	0.899805	0.858949	0.879377	0.892023	0.882296	0.928016	0.980545	0.934825	1.01848	0.815175	0.975681	0.993191	0.946498	0.953307	0.952335	0.877432	1.05934	1.04377	1.00778	0.94358	1.03696	0.824903	0.984436	0.987354	0.94358	0.974708	0.964981	1.0107
16	17	0	1	0.994929	0.960446	0.943205	0.973631	0.986815	0.983773	1.03144	0.984787	1.01014	1	1.02028	1.00304	1.04868	1.01521	1.05781	1.01724	1.01724	0.840771	0.981744	1.03651	0.875254	0.986815	0.966531	0.946247	0.960446	0.978702	0.986815	1.01623	0.994929	0.89858	1.02738	0.96856	1.0142	1.00304	0.977688	1.0284	1.01217	1.05578	1.05071	1.03448	1.05477	0.931034	0.927992	1	0.950304	0.979716
16	18	0	1	1.0593	1.08844	1.06131	1.01307	1.06231	1.06432	0.98593	1.01508	1.07437	1.06935	0.932663	1.08643	1.14472	1.12663	1.16583	1.10653	1.08543	1.07337	1.11256	1.09045	1.09447	1.10352	1.08643	1.14573	1.08844	1.12362	1.11055	1.09648	1.17387	1.11357	1.12563	1.11558	1.14673	1.11759	1.24824	1.17688	1.23719	1.01005	1.10653	1.11256	1.17186	1.11357	1.19095	1.15276	1.08744	1.12864
16	19	0	1	0.978937	1	1.01705	1.0652	0.988967	0.954865	1.02608	1.02207	1.00502	1.07422	1.00201	1.02808	1.02608	1.00502	0.961886	0.958877	0.975928	0.974925	0.961886	0.95988	0.943831	0.922768	0.966901	1.00502	1.02006	1.02808	1.01505	1	1.02808	1.03811	1.05015	1.04915	1.04012	1.04012	1.07723	1.05517	1.03711	0.962889	0.970913	0.967904	0.994985	0.938816	1.0341	0.985958	0.921765	0.961886
16	20	0	1	0.833178	0.669152	0.748369	0.922647	0.932898	0.961789	0.985089	1.00746	0.985089	0.986952	1.03728	1.05405	1.08481	1.10438	1.06244	1.03448	1.00839	1.00746	0.941286	0.930103	0.941286	0.958993	0.997204	1.00559	1.02703	1.06058	1.07269	1.01025	1.02237	1.03448	1.04567	1.03075	1.05033	1.07735	1.09226	1.08108	1.09692	1.08947	1.08854	1.04846	1.01212	0.994408	1.06337	1.09879	1.02889	1.01584
16	21	1
16	22	1
16	23	0	1	0.998018	0.980178	0.971259	0.984143	0.981169	0.964321	0.979187	0.983152	0.982161	0.990089	0.983152	0.984143	0.988107	0.988107	0.990089	0.994054	0.996036	0.99108	0.997027	1	1.00099	0.995045	0.993062	0.986125	0.984143	0.993062	0.992071	0.987116	0.995045	0.99108	0.999009	0.990089	0.989098	0.988107	1.00595	0.998018	0.988107	0.950446	0.951437	0.964321	0.977205	0.959366	0.967294	0.957384	0.9445	0.958375
16	24	0	1	0.700319	0.995749	0.902232	0.85441	0.804463	0.835282	0.812965	0.865037	0.783209	0.743889	0.784272	0.766206	0.769394	0.777896	0.756642	0.754516	0.846971	0.744952	0.764081	0.714134	0.693943	0.689692	0.736451	0.761955	0.763018	0.817216	0.896918	0.808714	0.843783	0.853348	0.794899	0.829968	0.773645	0.734325	0.770457	0.739639	0.753454	0.778959	0.795962	0.710946	0.730074	0.706695	0.722635	0.726886	0.746015	0.628055
16	25	0	1	1.05668	1.09211	1.15385	1.20648	1.06478	0.981781	1.11741	1.08097	1.07591	1.26721	1.02227	1.12652	1.07186	1.03947	0.956478	0.953441	0.983806	1.01316	0.984818	1.00202	0.961538	0.928138	0.975709	1.06478	1.08704	1.07591	1.05263	1.05769	1.09413	1.11437	1.13866	1.13259	1.12955	1.14372	1.18219	1.15283	1.10324	0.970648	1.00405	1.00911	1.06377	0.951417	1.13057	1.02024	0.897773	1.03239
16	26	1
17	1	0	1	0.951839	0.951839	0.932574	0.943082	0.926445	0.950963	0.962347	0.932574	0.952715	0.929072	0.918564	0.929947	0.929072	0.900175	0.936077	0.917688	0.943082	0.901051	0.929947	0.975482	0.937828	0.949212	0.918564	0.941331	0.970228	0.987741	1.05954	1.06743	1.0613	1.08056	1.169	1.1331	1.11121	1.11821	1.15412	1.12785	1.06305	0.995622	1.01313	1.07531	1.07093	1.00963	1.14974	1.23818	1.13398	1.17338
17	2	0	1	0.951839	0.950963	0.932574	0.943082	0.925569	0.950963	0.963222	0.93345	0.952715	0.929072	0.918564	0.929947	0.929072	0.900175	0.936953	0.918564	0.943082	0.900175	0.929947	0.975482	0.937828	0.949212	0.918564	0.941331	0.970228	0.988616	1.05954	1.06743	1.06042	1.08056	1.169	1.1331	1.11121	1.11909	1.15412	1.12785	1.06305	0.995622	1.01313	1.07443	1.07093	1.00963	1.14974	1.23818	1.13398	1.17513
17	3	0	1	0.899263	0.966421	0.913186	1	0.939394	0.986896	1.04259	0.982801	0.933661	0.86077	0.918919	0.873874	0.896806	0.834562	0.985258	0.873055	0.85258	0.821458	0.783784	0.805078	0.809992	0.842752	0.794431	0.822277	0.827191	0.881245	0.912367	0.878788	0.921376	0.923014	0.985258	1.0344	1.0344	0.999181	1.00983	1.00082	0.853399	1.01229	0.908272	0.825553	0.99181	0.95086	0.925471	0.914824	0.900901	0.94267
17	4	0	1	1.06497	0.980226	0.947269	0.955744	0.933145	0.935028	0.995292	0.926554	0.902072	0.903013	0.961394	0.888889	0.828625	0.813559	0.787194	0.876648	0.979284	0.926554	0.84275	0.847458	0.855932	0.854049	0.904896	0.963277	1.02542	0.948211	0.874765	0.849341	0.891714	0.931262	0.963277	1.06121	1.04331	1.12429	1.03484	1.06121	1.01789	0.903955	0.937853	0.967985	0.951977	0.801318	0.97081	0.883239	0.902072	0.93597
17	5	0	1	0.980639	0.959342	0.936108	0.956438	0.997096	0.985479	1.04066	1.02323	1.07454	1.04453	1.08519	1.02517	0.975799	0.946757	1.00484	0.998064	0.977735	0.888674	0.998064	1.07454	0.92062	1.00871	0.873185	0.953533	0.948693	1.07938	1.01452	0.922556	0.964182	0.998064	0.997096	0.969022	0.944821	0.964182	0.878993	0.961278	1.04066	0.909003	0.990319	0.959342	1.00871	0.88577	0.922556	0.944821	0.928364	0.921588
17	6	1
17	7	1
17	8	0	1	1.04241	0.879464	0.890625	0.964286	1.03348	1.01562	1.0904	0.912946	0.924107	0.928571	0.892857	1.04018	1.2221	1.03906	1.05246	0.897321	1.04688	1.15402	1.27567	1.51674	1.45312	1.45871	1.33705	1.15513	1.34263	1.28348	1.45647	1.41071	1.52679	1.62277	1.71429	1.69196	1.58817	1.6875	1.64062	1.27344	1.10379	1.22098	1.33371	1.38728	1.32924	1.40067	1.61719	2.35826	1.79353	1.89063
17	9	1
17	10	0	1	0.864844	0.709375	0.832812	0.882812	0.774219	0.775781	0.860156	0.855469	0.948438	0.965625	0.916406	0.927344	0.889062	1.08438	0.911719	0.686719	0.695312	0.846875	0.878125	0.896094	0.851562	0.845313	0.828125	1.00703	0.970313	1.08984	0.99375	1.11172	1.08828	1.04609	1.06406	1.03281	0.966406	0.775	1.17969	1.01641	0.995313	0.974219	0.904687	0.933594	1.07266	1.15625	1.09766	1.16953	1.0375	1.37656
17	11	1
17	12	0	1	0.977186	1.10076	0.998099	1.01141	1.07319	1.07605	1.02471	0.940114	0.986692	1.02567	0.957224	0.94962	1.01046	0.938213	0.985741	1.01236	0.91635	0.901141	0.935361	0.920152	0.902091	0.864068	0.886882	0.781369	0.894487	0.998099	0.946768	0.956274	0.961027	0.937262	0.999049	1.06749	1.05418	1.04753	1.13878	1.06179	1.04278	1.01996	0.892586	0.93346	0.776616	0.88308	0.9173	0.935361	0.994297	0.874525
17	13	0	1	0.978522	1.05241	0.847938	0.725086	0.774914	0.895189	0.75945	0.736254	0.77921	0.629725	0.736254	0.793814	0.760309	0.771478	0.751718	0.873711	0.859966	0.830756	1.03351	0.993127	0.859966	0.982818	0.939863	0.837629	0.918385	0.939003	1.44845	1.16838	1.03179	1.24399	1.28952	1.0988	1.5043	1.37285	1.36254	1.41323	1.28007	1.16323	1.59708	1.7079	1.35825	1.24055	1.24742	1.54381	1.93041	1.7311
17	14	1
17	15	0	1	1.03387	0.983067	0.985889	1.01787	0.898401	0.863594	0.851364	0.89746	0.876764	0.894638	1.01505	0.920978	0.931326	0.886171	0.865475	0.869238	0.857008	0.888993	0.934149	0.888053	0.921919	0.915334	0.932267	0.930386	0.999059	0.896519	0.955786	0.930386	0.984948	0.992474	0.937912	0.943556	0.959548	0.956726	1.01976	1.05268	0.956726	0.888053	0.873001	0.873001	0.823142	0.837253	0.900282	0.911571	0.882408	0.841016
17	16	0	1	0.99697	1.00505	0.970707	0.962626	0.99697	0.947475	0.966667	0.979798	0.933333	0.931313	0.936364	0.940404	0.991919	0.965657	0.907071	0.911111	0.927273	0.958586	0.948485	0.938384	0.959596	0.963636	0.940404	0.960606	0.939394	0.931313	0.956566	0.963636	0.915152	0.951515	0.948485	1.0202	0.961616	0.958586	0.99697	1.03636	1.02929	0.99697	1.00404	0.971717	0.982828	0.876768	0.987879	0.962626	0.950505	0.980808
17	17	0	1	1.00369	1.04977	1.01751	1.02304	1.01106	1.01659	1.01198	0.998157	1.01475	1.00369	1.01106	1.02396	1.00461	0.995392	0.98341	0.96682	0.974194	0.912442	0.938249	1.01475	0.98341	0.968664	0.958525	0.990783	1.03041	1.04424	1.07834	1.04147	1.04608	1.00369	1.047	1.05161	1.02212	1.02028	1.04332	1.06912	1.07465	1.04885	1.07189	1.05161	1.07005	1.00092	1.05161	1.05622	1.01659	1.05346
17	18	0	1	0.962927	0.934634	0.971707	1.00195	1.02439	1.03707	1.07805	1.03512	1.02829	1.04098	1.0478	1.01268	1.0361	1.00683	1.0322	1.01366	0.98439	1	0.979512	0.985366	1.00195	0.982439	0.987317	0.997073	0.994146	0.997073	1.02829	1.02439	1.0039	1.00585	1.00683	0.961951	0.999024	1.00878	1.08293	0.987317	1.0722	0.961951	0.997073	0.993171	0.996098	1.0039	0.981463	0.972683	0.985366	0.937561
17	19	0	1	0.869352	0.911591	0.944008	0.986248	0.929273	1.01375	0.965619	1.02259	0.898821	0.927308	0.945972	1.00196	0.918468	0.973477	0.988212	0.983301	0.975442	0.925344	0.918468	0.976424	1.00786	0.984283	0.885069	0.900786	0.872299	0.93222	0.874263	0.894892	0.90275	0.925344	0.89391	0.891945	0.917485	0.914538	0.901768	0.869352	0.950884	1.03045	0.984283	1.03831	1.01866	0.891945	0.938114	0.86444	0.882122	0.892927
17	20	1
17	21	1
17	22	1
17	23	1
17	24	0	1	1.20499	1.28096	1.22373	1.2924	1.31217	1.34651	1.26119	1.28408	1.32778	1.31009	1.4308	1.24142	1.18002	1.03746	1.30593	1.25182	1.21748	1.18522	1.23101	1.27055	1.29865	1.30177	1.3538	1.27471	1.3205	1.15088	1.29032	1.29969	1.28928	1.26535	1.25182	1.28824	1.40583	1.25702	1.43184	1.40583	1.34651	1.13215	1.22789	1.19771	1.18002	1.39646	1.30073	1.11759	1.24766	1.1103
17	25	1
17	26	0	1	0.974011	0.848588	1.09605	1.08249	0.932203	0.908475	0.751412	0.766102	0.969492	0.631638	0.623729	0.457627	0.980791	0.911864	0.8	0.827119	0.940113	0.749153	0.976271	0.851977	0.831638	0.883616	0.770621	0.754802	0.857627	0.708475	0.882486	1.08475	0.925424	0.900565	0.873446	0.887006	0.931073	0.900565	1.4904	1.01808	0.914124	0.858757	1.11525	0.690395	0.940113	1.22712	0.763842	0.774011	1.18983	0.818079
18	1	0	1	1.01509	0.988679	0.99717	0.969811	0.968868	1.00283	1.00472	0.991509	1.00472	1.01132	1.01509	1.02642	1.04906	1.0566	1.04245	1.08491	1.09057	1.05	1.05377	1.03396	1.03113	1.0566	1.05094	1.06509	1.05377	1.06509	1.08585	1.01792	1.06887	1.05	1.06226	1.03962	1.00472	1.00566	1.0066	1.00849	0.988679	1.0217	1.03302	1.06132	1.05094	1.0434	1.08774	1.13302	1.11604	1.13774
18	2	0	1	1.01605	0.989613	0.997167	0.969783	0.969783	1.00283	1.00472	0.991501	1.00472	1.01133	1.01605	1.02644	1.05005	1.05666	1.04249	1.08593	1.0916	1.05099	1.05477	1.03494	1.03116	1.05855	1.05194	1.06516	1.05571	1.06704	1.08593	1.01889	1.06988	1.05005	1.06232	1.0406	1.00567	1.00567	1.00661	1.00944	0.988669	1.02266	1.03399	1.06327	1.05194	1.04438	1.08782	1.13409	1.11709	1.13787
18	3	0	1	0.998031	0.954724	0.969488	0.938976	0.936024	0.948819	0.937008	0.918307	0.910433	0.878937	0.938976	0.831693	0.865157	0.860236	0.844488	0.86122	0.847441	0.864173	0.845472	0.92126	0.876969	0.88189	0.889764	0.876969	0.874016	0.902559	0.880906	0.850394	0.875	0.869094	0.885827	0.894685	0.963583	0.917323	0.893701	0.874016	0.882874	0.90748	0.925197	0.948819	0.974409	0.957677	1.0187	0.979331	0.973425	0.978346
18	4	0	1	0.95713	0.955266	0.968313	0.898416	0.906803	0.904007	0.923579	0.901212	0.896552	0.948742	0.941286	0.953402	0.993476	0.93383	0.948742	0.985089	0.968313	0.945946	0.967381	0.973905	0.867661	0.906803	0.909599	0.954334	0.967381	0.95713	0.922647	0.903075	0.954334	0.965517	0.945014	0.977633	0.958062	0.974837	1.00186	0.949674	0.936626	0.968313	0.949674	0.923579	0.963653	0.863001	1.00559	1.01771	0.884436	0.888164
18	5	0	1	0.977626	1.02335	1.02432	1.07685	1.11868	1.11479	1.19747	1.1751	1.13424	1.09436	1.04669	1.08074	1.17121	1.0749	1.01946	1.19163	1.00681	0.988327	0.903696	0.896887	0.770428	1.03113	0.960117	0.941634	1.04961	1.1216	1.11868	1.04961	1.05447	1.03405	1.10895	1.02529	1.06031	1.20623	1.04475	1.14591	1.01751	0.946498	1.04183	0.951362	1.05253	0.984436	0.973735	0.928988	0.938716	0.968872
18	6	1
18	7	1
18	8	1
18	9	0	1	1.01111	0.962393	0.977778	0.912821	0.929915	0.934188	1.00256	1.04017	1.0453	1.14274	1.13077	1.16923	1.22991	1.31026	1.27436	1.34103	1.41795	1.41709	1.36496	1.25556	1.38803	1.42393	1.41709	1.52051	1.45043	1.43248	1.37692	1.32735	1.35641	1.33419	1.38034	1.32821	1.25299	1.19231	1.16923	1.19658	1.17778	1.2359	1.21282	1.38889	1.36239	1.4188	1.60342	1.64359	1.84274	1.90171
18	10	0	1	1.18743	0.763814	0.868906	1.07042	1.10509	1.21018	1.08342	1.21452	1.19718	1.19177	1.22102	1.28277	1.31853	1.31203	1.23185	1.27302	1.2481	1.20368	1.16035	1.09534	1.12784	1.1831	1.26002	1.34345	1.29794	1.33261	1.37378	1.33261	1.34561	1.29036	1.39003	1.3467	1.3402	1.29902	1.40845	1.43662	1.3467	1.37161	1.45395	1.45395	1.42145	1.51463	1.50054	1.36728	1.47996	1.42904
18	11	1
18	12	0	1	1.04258	1.17861	1.09865	1.11526	1.10592	1.08204	1.10488	1.07892	1.08204	1.08619	1.19834	1.01142	1.06023	1.06127	1.08827	1.03946	1.02388	1.00519	0.984424	1.01142	0.961578	0.967809	0.932503	0.959502	0.96054	0.951194	1.0135	0.958463	0.937695	0.933541	1.06023	0.985462	1.01558	1.05607	1.06438	1.0945	1.0405	1.00935	1.03531	0.860852	0.933541	0.926272	0.967809	0.983385	0.92108	0.829699
18	13	0	1	0.955166	0.930799	0.959064	0.940546	0.904483	0.999025	0.974659	0.838207	0.89961	0.893762	0.962963	0.991228	0.992203	0.982456	0.954191	0.973684	0.950292	0.905458	0.931774	0.947368	0.923002	1.02729	0.95614	1.00682	0.979532	0.978558	1.02632	0.912281	1.00292	0.986355	0.987329	0.992203	0.986355	1.04288	1.10234	0.996101	0.968811	1.04971	0.907407	0.952242	1.00585	0.948343	0.891813	1.09162	0.918129	1.05068
18	14	1
18	15	0	1	1.10097	1.12427	1.17767	1.08932	1.08932	1.05146	1.0233	1.06019	1.04369	1.00971	0.961165	0.921359	0.953398	0.897087	0.905825	0.971845	0.902913	0.920388	0.931068	0.865049	0.88835	0.949515	0.957282	0.931068	0.961165	0.981553	0.933981	0.927184	0.938835	0.956311	0.894175	0.951456	0.952427	0.972816	0.973786	0.966019	0.956311	1.04466	1.01262	0.985437	1.01359	0.983495	0.978641	0.929126	0.976699	0.971845
18	16	0	1	0.985308	0.954086	0.959596	0.977043	0.928375	0.82461	0.886134	0.906336	0.907254	0.912764	0.922865	0.903581	0.922865	0.932048	0.910927	0.912764	0.921947	0.944904	0.940312	0.9045	0.923783	0.87236	0.798898	0.818182	0.794307	0.800735	0.73921	0.797062	0.785124	0.748393	0.746556	0.685032	0.77686	0.730028	0.804408	0.795225	0.743802	0.820018	0.733701	0.805326	0.684114	0.832874	0.725436	0.713499	0.791552	0.764922
18	17	0	1	1.01974	1.0188	1.01034	1.01504	1.0188	1.03383	1.02162	1.00846	1.01786	1.01128	1.01692	0.994361	0.979323	0.990602	0.99906	0.946429	0.93515	0.902256	0.914474	0.927632	0.897556	0.912594	0.901316	0.926692	0.931391	0.927632	0.953947	0.923872	0.919173	0.898496	0.906955	0.906015	0.892857	0.887218	0.823308	0.846805	0.830827	0.837406	0.844925	0.853383	0.857143	0.821429	0.854323	0.839286	0.834586	0.843045
18	18	0	1	1.02241	1.14301	0.989328	0.954109	1.01921	0.967983	1.02241	1.00747	1.02134	0.993597	0.992529	1.03629	1.02134	0.978655	1.15795	1.00854	0.954109	0.877268	0.974386	1.00107	0.978655	0.872999	1.27748	0.986126	0.971185	0.957311	1.02882	1.13767	1.0032	1.04696	1.02134	1.10032	1.04696	1.05123	1.10779	0.958378	1.02455	1.07044	1.33511	1.39488	0.960512	0.946638	0.992529	0.986126	0.941302	1.00107
18	19	0	1	1.01172	1.06641	1.03418	1.00391	0.986328	1.02832	0.96875	0.96875	0.966797	0.949219	1.00195	0.87793	0.860352	0.80957	0.709961	0.810547	0.879883	0.810547	0.810547	0.77832	0.756836	0.748047	0.753906	0.681641	0.709961	0.712891	0.735352	0.799805	0.852539	0.72168	0.71875	0.720703	0.692383	0.570312	0.738281	0.873047	0.771484	0.635742	0.835937	0.885742	0.875977	0.78125	0.742188	0.771484	0.751953	0.601562
18	20	1
18	21	1
18	22	0	1	1.21234	1.31485	1.13285	0.975941	1.0795	1.19979	1.16213	1.23013	1.24163	1.26046	1.28347	1.25628	1.37238	1.43933	1.41109	1.60983	1.49895	1.44979	1.4728	1.38494	1.36925	1.30544	1.21444	1.20607	1.091	1.05962	1.26151	1.14121	1.09937	1.16213	1.21862	1.29603	1.21234	1.44874	1.50941	1.38494	1.25732	1.19979	1.34623	1.22385	1.38075	1.37866	1.33368	1.46025	1.4613	1.19351
18	23	1
18	24	0	1	1.21234	1.31485	1.13285	0.975941	1.0795	1.19979	1.16213	1.23013	1.24163	1.26046	1.28347	1.25628	1.37238	1.43933	1.41109	1.60983	1.49895	1.44979	1.4728	1.38494	1.36925	1.30544	1.21444	1.20607	1.091	1.05962	1.26151	1.14121	1.09937	1.16213	1.21862	1.29603	1.21234	1.44874	1.50941	1.38494	1.25732	1.19979	1.34623	1.22385	1.38075	1.37866	1.33368	1.46025	1.4613	1.19351
18	25	1
18	26	1
19	1	0	1	0.970179	0.967197	1.00994	1.02485	1.03479	1.02684	0.987078	1.03976	1.0328	1.04871	1.01789	0.999006	0.987078	0.985089	0.947316	0.931412	0.89662	0.878728	0.862823	0.838966	0.815109	0.851889	0.82505	0.855865	0.907555	0.849901	0.902584	0.854871	0.871769	0.87674	0.859841	0.884692	0.883698	0.884692	0.95328	0.903579	1.09742	1.01093	0.957256	0.984095	1.00298	0.965209	0.965209	0.915507	0.900596	0.907555
19	2	1
19	3	0	1	0.842882	0.926215	0.935764	0.974826	0.997396	1.08594	0.867188	1.00174	0.952257	0.966146	0.963542	0.949653	0.99566	0.935764	0.961806	0.966146	0.934028	0.94184	0.903646	0.868056	0.881076	0.934028	0.932292	0.917535	0.894097	0.881944	0.853299	0.814236	0.828993	0.768229	0.90191	0.890625	0.91059	0.905382	0.872396	0.897569	0.929687	0.901042	0.868056	0.773437	0.87066	0.801215	0.814236	0.835069	0.822917	0.814236
19	4	0	1	0.912111	0.961415	0.924973	1.00857	1.12433	1.02036	0.995713	0.973205	0.993569	0.965702	1.04609	1.0268	1.01286	0.987138	0.973205	1.06967	1.03644	0.978564	0.939979	0.987138	0.983923	1	0.971061	1.00429	0.959271	0.946409	0.997856	0.96463	0.954984	0.996785	0.990354	0.870311	0.733119	0.868167	0.898178	0.881029	0.736334	0.702036	0.75134	0.832797	0.770632	0.760986	0.783494	0.734191	0.736334	0.754555
19	5	0	1	0.922854	1.00868	1.02893	1.0974	1.04243	0.974928	0.977821	1.00482	1.02507	1.04822	1.1109	1.13211	1.14272	1.12922	1.09643	1.10222	1.07907	1.09643	1.10704	1.11379	1.09932	1.081	1.08775	1.10222	1.09836	1.1514	1.14176	1.18611	1.20251	1.15236	1.18611	1.19769	1.16586	1.18515	1.09836	1.00868	1.21119	1.13983	1.13983	1.07232	1.01061	0.946962	1.09257	1.08872	1.02797	1.0945
19	6	0	1	0.928161	0.820881	0.954981	1.01724	1.06226	0.989464	0.928161	1.03161	1.00192	1.11207	1.04406	0.977011	0.909962	0.909004	0.842912	0.82567	0.720307	0.743295	0.779693	0.67433	0.677203	0.66954	0.679119	0.665709	0.702107	0.66954	0.810345	0.731801	0.744253	0.719349	0.698276	0.69636	0.699234	0.703065	0.757663	0.727969	0.936782	0.872605	0.87931	0.882184	0.931992	0.89272	0.937739	0.862069	0.814176	0.816092
19	7	0	1	0.974155	0.99503	1.00994	1.00994	1.01193	1.03877	1.05467	1.00795	1.05368	1.0338	0.982107	0.977137	0.974155	0.981113	0.952286	0.913519	0.889662	0.83499	0.791252	0.743539	0.767396	0.797217	0.776342	0.855865	0.878728	0.805169	0.848907	0.800199	0.813121	0.866799	0.861829	0.905567	0.892644	0.919483	1.01789	0.977137	1.16103	1.0666	1.00596	1.08648	1.1004	1.00795	1.00994	0.873757	0.931412	0.920477
19	8	0	1	1.15586	1.28429	1.21571	1.101	1.01372	1.03865	1.04738	1.10848	1.19327	1.24065	1.23815	1.27805	1.24813	1.30798	1.38404	1.40274	1.55486	1.41272	1.39401	1.25561	1.14963	1.25436	1.18953	1.2581	1.12469	1.16334	1.46883	1.2606	1.10599	1.33416	1.27556	1.34788	1.33791	1.28304	1.34539	1.38653	1.80673	1.28928	1.62095	1.47382	1.4389	1.59476	1.33416	1.25686	1.54489	1.2182
19	9	0	1	0.913043	0.916149	0.937888	0.907867	0.908903	0.957557	0.919255	0.871636	0.867495	0.857143	0.860248	0.897516	0.92029	0.915114	0.879917	0.862319	0.890269	0.878882	0.895445	0.902692	0.916149	0.995859	0.720497	0.756729	0.84265	0.736025	0.775362	0.755694	0.755694	0.797101	0.800207	0.812629	0.778468	0.836439	0.8706	0.908903	0.846791	0.876812	0.820911	0.89441	0.857143	0.79089	0.740166	0.768116	0.793996	0.796066
19	10	0	1	0.533141	0.594621	0.636888	0.799232	0.838617	0.884726	0.902017	0.935639	0.914505	0.954851	0.979827	0.996158	0.954851	1.22574	0.942363	0.90586	0.869356	0.81268	0.771374	0.767531	0.745437	0.727185	0.775216	0.724304	0.737752	0.43804	0.440922	0.423631	0.392891	0.409222	0.387128	0.436119	0.470701	0.410183	0.479347	0.476465	0.439001	0.414025	0.480307	0.43804	0.435159	0.410183	0.40634	0.461095	0.43708	0.398655
19	11	0	1	0.954972	1.12195	1.06754	0.949343	0.938086	0.949343	0.793621	1.00188	1.01689	0.832083	0.909944	0.875235	0.934334	0.822702	0.965291	0.927767	0.958724	0.927767	0.935272	0.896811	0.917448	0.984991	0.875235	0.921201	1.14634	0.901501	0.969043	0.95122	0.939024	0.969043	1.02439	0.929644	0.956848	0.99531	1.04972	1.01595	1.40525	1.09006	0.932458	0.981238	0.934334	1.09944	0.969981	0.923077	0.898687	0.938086
19	12	0	1	1.17292	1.125	1.10208	1.07396	1.05625	0.972917	1.00417	1.03646	1.06875	1.10521	1.07396	1.07188	0.955208	1.13125	1.10729	1.12813	1.08021	1.06354	0.933333	0.971875	0.935417	0.932292	0.936458	0.963542	1.07188	1.01042	1.01458	0.925	1.07083	1.09062	1.06458	1.09479	1.26354	1.10104	1.16458	1.02604	1.24792	1.08125	1.14062	0.982292	1.06146	1.02604	1.0625	0.961458	0.955208	0.922917
19	13	1
19	14	1
19	15	0	1	1.01839	1.00484	1.1152	1.07357	1.0029	0.909003	0.951597	0.952565	0.96031	0.970958	0.90029	0.908035	0.921588	0.944821	0.95547	0.903195	0.901258	0.899322	0.871249	0.883833	0.828654	0.881897	0.722168	0.777348	0.784124	0.798645	0.853824	0.788964	0.792836	0.811229	0.848015	0.797677	0.807357	0.803485	0.948693	0.887706	0.921588	0.870281	0.777348	0.827686	0.732817	0.770571	0.837367	0.828654	0.787996	0.848984
19	16	0	1	0.995758	1.08696	1.15801	1.03818	1.07211	1.04136	0.996819	1	1.0053	0.984093	0.954401	1.02651	1.04454	0.969247	0.95228	0.984093	0.936373	0.949099	0.97561	1.01273	0.963945	1.00848	0.966066	0.995758	1.02333	1.06787	0.979852	0.938494	0.977731	0.876988	0.948038	0.961824	0.948038	0.948038	1.06787	0.914104	1.06257	0.942736	0.996819	0.930011	0.985154	0.873807	0.942736	0.836691	0.814422	0.788971
19	17	0	1	1.04476	0.8	0.955238	0.991429	0.915238	0.900952	0.852381	0.862857	0.840952	0.772381	0.805714	0.798095	0.71619	0.702857	0.66381	0.654286	0.68381	0.9	0.635238	0.652381	0.52	0.746667	0.628571	0.714286	0.632381	0.701905	0.762857	0.72	0.731429	0.721905	0.820952	0.794286	0.77619	0.774286	0.717143	0.82	0.920952	0.925714	0.822857	0.807619	0.832381	0.882857	0.84381	0.84	0.83619	0.637143
19	18	0	1	0.951028	1.07542	1.05681	1.04505	1.0431	1.07052	1.00686	1.05289	1.05583	1.0431	1.03134	1.02155	1.11949	1.06268	1.05485	1.05583	1.05779	0.968658	1.06072	1.05485	1.01469	1.04799	1.02938	1.1097	1.14594	1.08423	1.08031	1.07738	1.09109	1.10284	1.08031	1.0764	1.11361	1.07933	1.18217	1.08717	1.19001	1.143	1.02351	1.09598	1.08815	1.0382	1.08423	1.10578	1.05779	1.08815
19	19	0	1	1.01702	0.940941	0.951952	0.964965	1	1.01001	1.00601	0.974975	1.00701	0.95996	0.927928	0.937938	0.954955	0.983984	0.975976	0.998999	0.971972	1.01602	0.973974	1.01301	0.943944	1.04204	1.08008	1.12513	1.0951	1.1041	1.14214	1.10611	1.09009	0.891892	0.973974	1.00801	0.947948	0.958959	1.02803	1.02703	1.16116	1.05405	1.09009	0.962963	1.05606	0.973974	1.03003	1.00701	0.905906	1.0981
19	20	1
19	21	1
19	22	0	1	1.05263	0.907646	0.886792	1.10526	1.17974	0.996028	1.02284	1.10129	1.02185	0.999007	1.00695	0.910626	0.838133	1.11221	1.5998	1.1281	1.05462	1.28898	1.15988	1.06554	1.2433	1.12711	1.02483	1.285	1.28401	1.48858	1.41907	1.3565	1.27309	1.22244	1.28798	1.20357	1.19662	1.19762	1.23436	1.28798	1.08143	1.23337	1.2423	1.06455	1.0864	1.14399	1.17676	1.16485	1.31579	1.03178
19	23	1
19	24	0	1	0.66726	1.26868	1.78559	1.0863	1.06317	0.854982	0.614769	0.909253	0.911032	0.939502	0.953737	0.88968	0.852313	0.608541	0.780249	0.835409	0.808719	0.86032	0.814057	0.540925	1.00623	0.779359	0.697509	0.691281	0.774911	0.744662	0.620996	0.839858	0.757117	0.710854	0.829181	0.618327	0.671708	0.741103	0.662811	0.760676	0.989324	0.600534	0.618327	0.720641	0.848754	0.560498	0.913701	0.997331	0.654804	0.814947
19	25	0	1	1.01316	0.928138	0.941296	0.950405	0.986842	1.03036	1.02834	0.972672	1	0.965587	0.92915	0.941296	0.956478	0.994939	0.974696	1.00405	0.98583	1.0081	0.970648	1.03138	0.909919	1.06275	1.11032	1.1417	1.08603	1.09211	1.1913	1.1083	1.12652	0.867409	0.953441	1.01012	0.938259	0.955466	1.03138	1.02126	1.17105	1.06377	1.14474	0.974696	1.09615	0.984818	1.02126	0.996964	0.885628	1.12449
19	26	1
20	1	0	1	0.936345	0.958932	0.942505	0.950719	0.978439	1.02567	1.02567	1.01951	0.977413	0.98152	0.992813	0.969199	1.00103	0.98152	0.972279	0.977413	0.952772	0.913758	0.886037	0.897331	0.909651	0.927105	0.897331	0.919918	0.921971	0.932238	0.936345	0.949692	0.971253	0.924025	0.892197	0.929158	0.934292	0.953799	0.955852	0.898357	1.00103	0.974333	1.02053	0.965092	1	0.947639	0.925051	0.928131	0.957906	0.958932
20	2	0	1	0.936345	0.958932	0.941478	0.950719	0.978439	1.02567	1.02567	1.01951	0.977413	0.98152	0.992813	0.969199	1.00103	0.98152	0.972279	0.977413	0.952772	0.913758	0.886037	0.897331	0.909651	0.927105	0.897331	0.919918	0.921971	0.931211	0.936345	0.949692	0.970226	0.924025	0.892197	0.929158	0.933265	0.953799	0.956879	0.898357	1.00103	0.974333	1.02053	0.965092	0.998973	0.947639	0.925051	0.927105	0.958932	0.958932
20	3	0	1	0.901713	0.654644	0.712353	0.790803	0.863841	0.932372	0.939585	0.987376	0.939585	0.929666	0.97385	0.998197	0.96844	0.958521	0.941389	0.882777	0.834085	0.786294	0.71596	0.724977	0.725879	0.752029	0.706943	0.738503	0.729486	0.759243	0.767358	0.776375	0.788097	0.79982	0.806132	0.816952	0.797115	0.821461	0.816952	0.835888	0.854824	0.865645	0.863841	0.84761	0.760144	0.731289	0.748422	0.713255	0.756537	0.661858
20	4	0	1	0.928962	0.912568	0.86776	0.970492	0.956284	1.01093	0.938798	0.942077	0.920219	0.954098	0.949727	0.983607	1.00328	1.0306	1.03279	0.953005	0.946448	0.935519	0.967213	0.945355	0.970492	0.918033	1.02186	1.12022	1.0612	1.06885	1.08852	1.04153	1.07213	1.05683	1.08087	1.12459	1.11475	1.08634	1.13115	1.08525	1.1235	1.16831	1.22514	1.09727	1.09945	1.12787	0.986885	1.08087	1.02842	1.06776
20	5	0	1	0.960458	0.918835	0.868887	0.934443	0.988554	1.01561	1.02706	1.05307	1.00728	0.987513	0.975026	0.983351	0.993757	1.02914	0.996878	0.969823	0.939646	0.94693	0.873049	0.8564	0.83975	0.834547	0.909469	0.895942	0.908429	0.966701	0.955255	0.9282	0.92924	0.907388	0.902185	0.894901	0.912591	0.916753	0.942768	0.901145	0.883455	0.990635	0.959417	0.924037	0.943809	0.926119	0.918835	0.918835	0.906348	0.916753
20	6	1
20	7	1
20	8	0	1	0.861194	0.680597	0.653731	0.502985	1.01045	1.4597	1.2403	1.14179	0.547761	0.635821	1.10746	0.674627	0.749254	0.741791	0.692537	0.622388	0.607463	0.549254	0.398507	0.664179	0.870149	1.0194	0.926866	0.955224	0.740299	0.777612	0.825373	1.02687	1.32537	0.868657	0.69403	0.628358	0.601493	0.620896	0.59403	0.544776	0.489552	0.595522	0.592537	0.425373	0.50597	0.458209	0.549254	0.325373	0.368657	0.514925
20	9	0	1	0.962076	0.929142	0.887226	0.892216	0.878244	0.918164	0.892216	0.893214	0.848303	0.858283	0.826347	0.858283	0.861277	0.856287	0.87525	0.848303	0.888224	0.796407	0.762475	0.808383	0.832335	0.844311	0.807385	0.789421	0.796407	0.798403	0.793413	0.782435	0.797405	0.757485	0.826347	0.783433	0.828343	0.825349	0.877246	0.917166	0.937126	0.881238	0.869261	0.843313	0.859281	0.847305	0.826347	0.840319	0.899202	0.831337
20	10	0	1	0.764251	0.675362	0.71401	0.857005	0.905314	0.94686	0.941063	0.980676	0.879227	0.955556	1.02126	1.07923	1.13333	1.12464	1.0686	1.04348	0.976812	0.944928	0.828986	0.878261	0.857971	0.876329	0.905314	0.915942	0.956522	0.981643	0.982609	0.929469	0.935266	0.937198	0.936232	0.951691	0.971981	0.992271	1.09855	1.00193	1.01836	1.01932	1.02222	0.965217	0.956522	0.961353	0.928502	0.951691	0.964251	0.969082
20	11	1
20	12	0	1	0.997183	0.980282	0.871362	0.905164	0.867606	0.892019	0.874178	0.830986	0.846009	0.879812	0.873239	0.857277	0.861033	0.813146	0.818779	0.843192	0.835681	0.855399	0.859155	0.909859	0.813146	0.795305	0.692958	0.767136	0.797183	0.769953	0.784038	0.785915	0.818779	0.770892	0.801878	0.838498	0.815962	0.791549	0.792488	0.776526	0.840376	0.73615	0.926761	0.803756	0.830986	0.834742	0.796244	0.815962	0.788732	0.714554
20	13	0	1	1.0674	0.943646	0.98232	0.959116	0.990055	1.09834	1.14144	1.10939	1.16243	1.16685	1.12818	1.16464	1.05193	1.04972	1.01326	1.02099	0.98232	0.879558	1.00773	1.1116	0.972376	0.948066	0.953591	1.11271	1.23094	1.19227	1.0674	1.14696	1.14807	0.974586	0.938122	1.07735	1	1.17348	1.12265	0.918232	0.78011	1.12707	1.26961	1.08508	1.32597	0.954696	1.00221	0.953591	1.04641	1.0232
20	14	1
20	15	0	1	0.984864	0.976791	0.952573	0.987891	0.985873	1.01816	1.01615	1.01312	1.01816	1.02321	1.01917	1.02018	1.0111	1.04945	0.996973	0.9667	0.953582	0.929364	0.944501	0.944501	0.935419	0.939455	0.916246	0.884965	0.956609	0.968718	0.996973	0.969728	0.9556	0.921292	0.93441	0.925328	0.963673	0.952573	0.915237	0.919273	0.913219	0.994955	0.94551	0.937437	0.893037	0.918264	0.864783	0.848638	0.861756	0.902119
20	16	0	1	1.04118	1.01667	1.03824	1.03725	1.00882	1.02255	0.997059	0.998039	1.01078	1.00294	1.01471	1.04412	1.08137	1.06373	0.92549	0.960784	0.972549	0.984314	0.959804	1.0098	1	0.994118	0.959804	0.989216	0.990196	1.00392	0.971569	0.982353	1.00882	0.97549	1.00294	1.01275	1.02745	1.05098	0.940196	0.883333	1.05	0.883333	0.882353	0.907843	0.909804	0.853922	0.889216	0.910784	0.843137	0.826471
20	17	0	1	0.991628	1.00279	1.03721	1.09488	1.10233	1.11535	1.06884	1.00372	0.992558	0.986977	1.00093	1.03349	1.05674	1.00372	0.967442	0.990698	0.950698	0.937674	0.832558	0.897674	0.953488	0.95814	0.902326	0.891163	0.874419	0.854884	0.826047	0.875349	0.888372	0.84093	0.864186	0.860465	0.827907	0.833488	0.659535	0.597209	0.591628	0.651163	0.613023	0.621395	0.633488	0.610233	0.669767	0.685581	0.626047	0.627907
20	18	0	1	0.934426	1.03484	1.03381	1.0123	0.985656	0.972336	1.07889	1.05123	1.03689	0.979508	0.98668	1.04303	1.06148	0.996926	1.01844	1.04713	1.03074	1.04098	1.0082	1.00615	1.01332	0.990779	0.992828	1.00307	1.01332	0.967213	1.03381	1.00922	1.03176	1.02971	0.881148	1.03689	1.04508	1.01537	1.02459	1.03381	1.37193	1.05738	1.09324	1.03996	1.0707	1.04201	1.0041	1.02766	1.03586	0.971311
20	19	0	1	0.995211	0.992337	1.0546	0.941571	0.978927	0.942529	0.977011	0.961686	0.95977	0.974138	0.992337	0.968391	0.954981	0.951149	0.964559	0.965517	0.937739	0.933908	0.927203	0.928161	0.915709	0.886973	0.903257	0.900383	0.878352	0.893678	0.898467	0.886015	0.876437	0.8841	0.89751	0.885057	0.889847	0.894636	0.641762	0.663793	0.686782	0.62069	0.622605	0.692529	0.67433	0.667625	0.718391	0.784483	0.767241	0.771073
20	20	1
20	21	1
20	22	1
20	23	1
20	24	0	1	0.947514	0.971455	0.901473	0.978821	0.957643	0.89779	0.906077	0.902394	0.91989	0.76151	0.842541	0.894107	0.964088	0.867403	0.971455	0.882136	0.935543	0.900552	0.906998	0.871087	0.722836	0.779006	0.805709	0.830571	0.78453	0.833333	0.841621	0.872007	0.878453	0.893186	0.812155	0.934622	0.912523	0.974217	1.03683	0.725599	1.01013	1.04144	0.967772	1.06538	0.878453	1.02762	0.992634	0.934622	0.948435	0.847145
20	25	1
20	26	0	1	0.949275	0.937681	0.900725	0.980435	0.854348	0.846377	1.42536	1.06594	1.20072	1.03551	1.1087	1.00145	0.933333	0.767391	0.810145	0.855797	0.84058	0.735507	0.775362	0.702174	0.91087	0.62029	0.78913	0.613768	0.780435	0.834058	0.786232	0.643478	0.714493	0.807971	0.705797	0.686232	0.733333	0.656522	0.799275	0.534058	0.806522	0.836957	0.963043	0.803623	0.718116	0.847101	0.987681	0.746377	0.89058	0.626812
21	1	0	1	0.902462	0.872159	0.919508	0.999053	0.972538	0.980114	0.99053	1.00568	0.994318	1.06534	0.987689	1.00758	0.987689	0.995265	0.981061	0.967803	0.943182	0.908144	0.879735	0.868371	0.871212	0.876894	0.890152	0.905303	0.943182	0.927083	0.9375	0.895833	0.929924	0.920455	0.909091	0.963068	0.909091	0.911932	0.972538	0.910038	0.914773	0.860795	0.888258	0.872159	0.903409	0.933712	0.964015	0.931818	0.963068	0.920455
21	2	0	1	0.903409	0.872159	0.920455	1	0.972538	0.980114	0.99053	1.00663	0.995265	1.06629	0.986742	1.00663	0.987689	0.995265	0.981061	0.967803	0.942235	0.908144	0.879735	0.868371	0.871212	0.876894	0.890152	0.904356	0.943182	0.926136	0.936553	0.895833	0.928977	0.920455	0.910038	0.962121	0.909091	0.911932	0.971591	0.910038	0.914773	0.859848	0.887311	0.871212	0.903409	0.934659	0.964962	0.931818	0.962121	0.920455
21	3	0	1	0.962332	0.861883	0.795516	0.892377	0.912108	0.965919	0.963229	0.995516	0.958744	0.961435	0.975785	0.928251	0.948879	0.972197	0.947982	0.966816	0.965022	0.90852	0.895067	0.883408	0.861883	0.878924	0.909417	0.955157	0.923767	0.962332	0.974888	0.977578	0.958744	0.923767	1.00717	1.00359	1.04484	1.06099	1.09058	0.989238	0.963229	1.0009	1.06906	1.03587	0.98296	0.939013	0.997309	0.966816	0.965919	0.974888
21	4	0	1	0.986155	0.99787	0.931842	0.951012	1.00426	1.03408	0.945687	1.0213	1.01491	1.02662	1.13206	1.12673	1.15761	1.12034	1.14909	1.18211	1.11502	1.09372	1.11928	1.14696	1.10756	1.15974	1.14271	1.15016	1.12034	1.17146	1.21725	1.17252	1.1672	1.15122	1.20128	1.15016	1.13951	1.17891	1.18637	1.20767	1.15335	1.17146	1.23749	1.18104	1.16294	1.22151	1.26305	1.19489	1.27157	1.28328
21	5	0	1	0.843952	0.781163	0.722068	0.514312	0.89289	0.925208	0.912281	0.917821	0.891967	0.932595	0.90397	0.959372	0.978763	0.989843	0.992613	0.996307	0.949215	0.934441	0.845799	0.838412	0.855956	0.835642	0.870729	0.857802	0.871653	0.934441	1.02124	0.889197	0.914127	0.88735	0.88181	0.911357	0.908587	0.89012	0.99169	0.905817	0.931671	0.910434	0.933518	0.927978	0.915974	0.863343	0.905817	0.866113	0.879963	0.879963
21	6	1
21	7	1
21	8	1
21	9	1
21	10	0	1	0.524355	0.479465	0.657116	1.03247	0.985673	1.00191	0.975167	1.07927	1.03343	1.07545	1.1022	1.15186	1.12703	1.1213	1.085	1.03534	0.984718	0.975167	0.900669	0.801337	0.819484	0.847182	0.95511	1	0.993314	1.11557	1.11652	1.03247	1.0382	0.978988	0.940783	0.975167	0.896848	0.889207	1.04202	0.964661	0.901624	0.973257	0.989494	0.936008	0.980898	0.91022	0.971347	0.987584	1.0382	0.96084
21	11	1
21	12	0	1	1.01689	1.03096	1.03096	1.00844	0.97561	0.989681	0.970919	0.971857	0.989681	1.01595	1.00188	0.996248	0.989681	1.00375	0.994371	0.957786	0.939024	0.954034	0.937148	0.915572	0.856473	0.870544	0.827392	0.881801	0.894934	0.918386	0.888368	0.849906	0.913696	0.909944	0.921201	0.966229	0.961538	0.963415	0.932458	0.942777	0.973734	0.940901	0.922139	0.921201	0.930582	0.946529	0.920263	0.895872	0.893996	0.913696
21	13	0	1	1.04122	0.875368	1.05103	1.12954	1.01865	1.00393	0.969578	0.885182	0.911678	1.24534	0.750736	0.824338	0.619235	0.878312	0.707556	0.718351	0.645731	0.604514	0.625123	0.657507	0.788027	0.774289	0.801766	0.846909	0.845927	0.651619	0.57213	0.591757	0.60844	0.703631	0.530913	0.733072	0.576055	0.625123	0.776251	0.602552	0.520118	0.369971	0.352306	0.293425	0.444553	0.700687	0.984298	0.769382	0.850834	0.672228
21	14	1
21	15	0	1	0.955882	0.995098	1.03627	1	0.991176	1.03725	1.00294	1.00098	0.97549	1.00294	0.988235	0.994118	1.01373	1.03137	1.03627	1.0402	1.04608	1.01176	0.984314	1.02255	1.03333	1.03824	1.01569	1.01863	1.00588	1.0049	1.00196	0.987255	1.00196	0.963725	1.00294	1.02843	1.01471	1.00392	1.06765	1.05294	1.07157	1.01765	1.00686	1.00392	1	0.980392	1.01961	1.01863	0.991176	1.03039
21	16	0	1	0.969171	0.99422	0.982659	0.978805	0.987476	0.998073	0.964355	0.987476	0.975915	0.990366	0.981696	0.964355	1.01252	0.991329	0.986513	0.909441	0.982659	0.923892	0.945087	0.926782	0.934489	0.935453	0.981696	0.978805	0.938343	0.967245	0.962428	0.944123	0.94894	0.953757	0.938343	0.958574	0.964355	0.973988	1.03372	0.99711	0.942197	0.823699	0.874759	0.884393	0.926782	0.890173	0.877649	0.865125	0.916185	0.880539
21	17	0	1	0.951691	0.881159	0.904348	0.954589	0.977778	1.01546	0.963285	0.969082	0.960386	0.972947	0.954589	0.95942	0.976812	1.00483	0.983575	0.970048	0.923671	0.909179	0.889855	0.903382	0.883092	0.877295	0.923671	0.928502	0.922705	0.988406	1.0087	0.940097	0.977778	0.918841	0.969082	0.982609	0.942995	0.956522	0.968116	0.936232	0.911111	0.961353	0.993237	0.955556	0.942029	0.958454	0.937198	0.935266	0.966184	0.923671
21	18	0	1	0.93756	0.996158	1.0317	0.994236	0.997118	0.981748	0.951009	0.958694	0.986551	0.979827	0.970221	0.962536	0.992315	1.00576	1.02209	1.02113	1.02594	1.00865	1.04899	1.03266	1.05956	1.02017	1.07397	1.06724	1.06916	1.08165	1.01921	1.07877	1.05187	1.08742	1.09318	1.2123	0.972142	0.966378	1.18924	1.01345	1.08453	0.861671	1.01057	1.05668	1.10951	1.01441	1.06052	1.01633	1.04131	0.976945
21	19	0	1	0.945218	0.966574	0.948004	0.951718	0.939647	0.942433	0.929434	0.904364	0.917363	0.931291	0.936862	0.907149	0.951718	0.987929	0.945218	0.935005	0.91922	0.920149	0.917363	0.945218	0.932219	0.94429	0.922006	0.91922	0.92572	0.933148	0.966574	0.89415	1.00464	1.02043	1.00371	1.05385	1.07892	1.08171	1.052	1.06221	1.065	0.998143	1.04828	0.987929	0.987929	0.959146	0.928505	0.898793	0.889508	0.861653
21	20	1
21	21	1
21	22	0	1	0.926614	0.938992	0.934571	0.922193	0.891247	0.908046	0.910698	0.838196	0.894783	0.932803	0.939876	0.921309	0.96817	1.03714	0.976127	0.986737	0.985853	0.990274	0.991158	1.03448	1.01592	1.02476	0.961096	0.974359	0.972591	0.986737	1.01238	0.923077	1.12467	1.09637	1.07515	1.11936	1.20601	1.19363	1.22635	1.23607	1.2237	1.15031	1.24757	1.1618	1.1733	1.08134	1.03979	1.01326	0.973475	0.945181
21	23	1
21	24	0	1	1.03104	1.28613	1.21145	1.16683	1.18817	1.16392	1.12415	1.1193	1.19399	1.19011	1.258	1.18526	1.2386	1.1581	1.1678	1.19011	1.13579	1.11057	1.19108	1.15131	1.17847	1.16198	1.19205	1.28225	1.24636	1.17847	1.19302	1.10184	1.1581	1.08438	1.03492	1.1193	1.12512	1.22405	1.21339	1.21532	1.22405	1.20175	1.19496	1.10863	1.08729	1.15228	1.04074	0.981571	1.02522	1.01552
21	25	1
21	26	0	1	0.942752	0.924284	0.874423	0.88735	0.885503	0.88458	0.934441	0.89012	0.9012	0.906741	0.927054	0.929825	0.949215	0.961219	0.955679	0.955679	0.947368	0.968606	0.937211	0.946445	0.88735	0.89843	0.99169	0.883657	0.885503	1.05171	0.987996	0.972299	0.999077	0.893813	0.971376	1.02862	1.06741	1.13204	1.0868	1.01847	1.02308	1.03324	1.00831	0.936288	0.972299	0.798707	0.90397	0.930748	0.880886	0.915974
22	1	0	1	0.781746	0.860119	0.929563	0.947421	0.989087	1.01587	0.998016	1.00397	0.99504	0.973214	0.985119	0.974206	0.978175	0.981151	0.97123	0.973214	0.96627	0.959325	0.935516	0.924603	0.946429	0.977183	0.968254	1.00496	1.01984	1.0119	0.998016	0.974206	0.96131	0.967262	0.907738	0.924603	0.924603	0.936508	1.04067	0.994048	1.01885	1.00694	0.948413	0.912698	0.935516	0.897817	0.906746	0.924603	0.897817	0.924603
22	2	1
22	3	0	1	0.868911	0.918512	0.870682	0.93977	0.982285	1.02214	1.03189	1.0124	1.0248	0.986714	1.02303	0.972542	0.990257	0.984057	1.03632	0.968999	0.961913	0.930027	0.893711	0.91054	0.890168	0.970771	1.02391	1.00443	1.01417	0.998229	1.06466	0.973428	0.953942	0.929141	0.884854	0.906112	0.896368	0.950399	1.03366	0.992028	1.02303	0.994686	0.981399	0.980514	0.974314	0.84411	0.869796	0.937998	0.899026	0.881311
22	4	0	1	0.881566	0.91595	0.969436	0.952245	0.979943	1.02674	0.970392	1.01337	1.03247	1.00382	0.974212	0.934097	0.997135	0.957975	0.96084	0.95893	0.9532	0.973257	0.986628	0.964661	0.879656	0.937918	0.964661	0.948424	1.03343	0.990449	0.974212	0.95702	0.95893	0.962751	0.971347	0.95893	0.86724	0.934097	0.913085	0.963706	0.95702	1.01624	0.937918	0.945559	0.937918	0.858644	0.993314	0.926457	0.899713	0.947469
22	5	0	1	0.987403	0.938953	1.00388	1.03004	1.01647	1.0562	0.922481	0.955426	0.954457	0.972868	0.984496	0.995155	0.993217	0.981589	0.963178	0.944767	0.974806	1	0.99031	1.00484	0.979651	0.981589	0.978682	0.968023	0.994186	0.968992	0.985465	0.949612	0.971899	1.02132	0.983527	1.00291	0.992248	0.957364	1.17829	1.06977	1.10174	1.07849	1.05717	1.01453	1.08818	1	1.05523	1.1376	1.11337	1.10368
22	6	1
22	7	1
22	8	0	1	1.22602	1.05292	1.26571	1.2602	1.2624	1.21058	1.14664	1.07277	1.00992	1.06615	0.879824	1.13341	1.29989	1.13671	1.11907	1.08159	1.09372	1.19625	1.11577	1.09923	1.32084	1.34399	0.906284	1.15436	1.18633	1.15436	1.12679	1.07497	1.09261	1.21169	1.08269	1.129	1.32856	1.33517	0.923925	0.962514	0.821389	0.942668	0.840132	0.92613	0.927233	0.91731	0.872106	0.876516	0.927233	1.0441
22	9	0	1	1.00664	0.936433	0.843454	0.892789	0.883302	0.924099	0.946869	0.913662	0.907021	0.886148	0.918406	0.901328	0.922201	0.897533	0.925047	0.922201	0.904175	0.857685	0.891841	0.805503	0.802657	0.814991	0.917457	0.970588	0.94592	0.870019	0.937381	0.912713	0.897533	0.87666	0.859583	0.822581	0.804554	0.78463	0.916509	0.936433	0.847249	0.783681	0.88425	0.814991	0.804554	0.818786	0.852941	0.759962	0.8463	0.795066
22	10	0	1	0.519646	0.667976	0.782908	0.841847	0.928291	0.997053	0.999018	1.02849	0.992141	1.00491	1.01375	0.993124	0.999018	1.02063	0.992141	1.00196	0.985265	0.971513	0.87721	0.899804	0.913556	0.947937	0.995088	1.05403	1.10314	1.12181	1.05108	1.01081	0.977407	0.94499	0.846758	0.858546	0.868369	0.88998	1.01081	0.984283	1.06778	0.993124	1.00196	0.920432	0.892927	0.843811	0.824165	0.843811	0.839882	0.883104
22	11	1
22	12	0	1	1.00841	0.797056	0.84122	0.876972	0.817035	0.928496	0.941115	0.957939	0.974763	0.899054	0.878023	0.890641	0.878023	0.871714	0.860147	0.830705	0.80021	0.790747	0.757098	0.783386	0.761304	0.81388	0.85489	0.932702	0.872766	0.865405	0.908517	0.829653	0.78654	0.803365	0.754995	0.805468	0.787592	0.822292	1.29968	1.08938	1.25447	1.23344	1.3449	1.0673	1.16824	1.17876	1.14826	1.0368	1.11251	1.0673
22	13	0	1	1.01255	0.98166	1.10232	1.07336	1.05309	1.08494	1.06853	1.0222	1.03571	1.00869	1.06564	1.05116	1.05888	1.10714	1.04537	1.11004	1.10714	1.04923	1.07143	0.951737	1.07046	1.15927	1.04344	1.10811	1.03475	1.08398	1.07722	1.09942	1.09749	1.06853	1.06178	1.01351	1.08494	1.12162	1.2249	1.07336	1.06853	1.10039	1.19208	0.951737	1.00193	1.01544	0.989382	1.01544	1.06757	1.11969
22	14	1
22	15	0	1	0.794319	0.834476	0.848188	0.912831	0.921645	0.922625	0.908913	0.938296	0.919687	0.929481	0.93144	0.935357	0.912831	0.962782	0.935357	0.869736	0.877571	0.874633	0.860921	0.886386	0.900098	0.923604	0.917728	0.971596	0.980411	0.980411	0.963761	0.858962	0.877571	0.871694	0.853085	0.887365	0.895201	0.895201	1.00098	0.941234	0.991185	0.956905	0.969638	0.880509	0.93144	0.853085	0.871694	0.884427	0.826641	0.869736
22	16	0	1	0.998026	1.00987	0.998026	0.990128	0.94768	0.9615	0.950642	0.95459	0.971372	0.956565	0.948667	0.936821	0.935834	0.907206	0.89536	0.89536	0.872655	0.879566	0.887463	0.814413	0.828233	0.828233	0.946693	0.946693	0.936821	0.911155	0.905232	0.890424	0.87463	0.880553	0.868707	0.831194	0.82922	0.820336	0.855874	0.837117	0.855874	0.828233	0.834156	0.812438	0.878578	0.727542	0.820336	0.833169	0.827246	0.779862
22	17	0	1	1.10473	0.969416	0.99722	1.05468	0.952734	0.806302	0.876738	0.805375	0.824838	0.819277	0.785913	0.848007	0.881372	0.887859	0.814643	0.883225	0.86469	1.06209	0.899907	0.848934	0.704356	0.702502	0.803522	0.865616	0.855422	0.883225	0.820204	0.869323	0.875811	1.05839	0.905468	0.848934	0.693234	0.707136	0.95088	0.983318	0.853568	0.906395	0.995366	0.804449	0.887859	0.813716	0.835032	0.835959	0.700649	0.849861
22	18	0	1	0.880928	1.11907	1.09687	1.02825	1.03128	1.01413	0.958628	0.968718	0.993946	0.925328	0.960646	0.933401	0.959637	0.913219	0.937437	0.924319	0.935419	0.974773	0.969728	0.985873	0.979818	0.990918	0.9556	0.929364	0.996973	0.907164	0.919273	0.926337	0.926337	0.972755	0.956609	0.984864	0.973764	0.974773	0.993946	1.02926	0.9778	1.08174	0.755802	0.877901	0.825429	0.876892	0.857719	0.914228	0.87891	0.80222
22	19	0	1	0.871498	0.922705	0.936232	0.95942	0.948792	0.976812	0.982609	0.996135	1.0029	0.985507	0.994203	0.989372	0.982609	0.977778	0.975845	0.958454	0.984541	0.993237	0.947826	0.916908	0.920773	0.94686	0.985507	1.04251	1.02222	1.00097	1.00193	0.938164	0.966184	0.995169	0.925604	0.9343	0.913043	0.917874	1.03865	0.97971	0.977778	1.02029	0.970048	0.922705	0.984541	0.905314	0.966184	0.933333	0.849275	0.890821
22	20	0	1	0.760659	0.792636	0.863372	0.914729	0.936047	0.952519	0.943798	0.971899	0.963178	0.95155	0.937984	0.962209	0.953488	0.945736	0.925388	0.928295	0.929264	0.947674	0.900194	0.840116	0.852713	0.883721	0.922481	0.992248	1.02422	0.975775	0.958333	0.926357	0.919574	0.940891	0.86531	0.847868	0.83624	0.842054	0.905039	0.890504	0.906008	0.893411	0.893411	0.85562	0.876938	0.813953	0.848837	0.859496	0.768411	0.755814
22	21	1
22	22	0	1	1.07679	1.22242	1.12886	1.09974	1.02736	1.00088	1.03795	1.08385	1.19947	1.09091	1.07149	1.05825	1.05649	1.06002	1.14475	1.06796	1.10768	1.11915	1.1218	1.06178	1.04237	1.05825	1.08473	1.08385	1.03883	1.0556	1.15975	1.06443	1.08297	1.13416	1.10768	1.07326	1.03177	1.04148	1.24625	1.20124	1.24007	1.22065	1.11297	1.13769	1.09003	0.953222	1.15181	0.900265	0.932039	1.00706
22	23	0	1	0.969154	1	0.99204	0.989055	0.955224	0.960199	0.955224	0.936318	0.926368	0.932338	0.970149	0.970149	0.9801	0.955224	0.970149	0.942289	0.957214	0.991045	0.927363	0.950249	0.981095	0.99005	0.975124	1.00995	0.978109	0.949254	0.985075	0.934328	0.959204	1.00796	0.892537	0.963184	0.9801	0.970149	1.06766	1.02189	1.01194	1.03582	0.944279	0.920398	0.99801	0.961194	0.943284	0.943284	0.907463	0.930348
22	24	0	1	1.12329	1.16544	1.21918	1.13488	1.12434	1.17071	1.02529	1.09589	1.1275	1.09484	1.07587	1.08325	1.10116	1.07692	1.07587	1.04531	1.1254	1.04004	1.06955	1.08008	1.04531	1.10011	1.0706	1.12118	1.09168	1.06217	1.07903	1.05585	1.11064	1.0411	1.07587	1.08535	1.04847	1.10432	1.14226	1.098	1.09905	1.13383	1.13593	1.06533	1.07376	0.934668	1.00421	0.961012	0.936776	1.06428
22	25	0	1	0.855891	0.910419	0.883155	0.929893	0.886076	0.988315	1.06329	1.06329	1.06426	1.06329	1.03603	1.02142	1.01071	1.02337	1	0.985394	1.01363	0.996105	0.972736	0.940604	0.933788	0.963973	1.02824	1.14995	1.03116	1.05453	1.05745	0.925998	1	1.01655	0.953262	0.972736	0.93184	0.924051	1.12366	0.953262	0.87926	1.10906	1.09542	0.955209	1.12853	1.00974	1.10808	1.09348	0.938656	1.02629
22	26	1
23	1	0	1	0.762834	0.718686	0.764887	0.975359	0.994867	1.05236	1.03901	1.10883	1.00411	1.08214	1.09035	1.13244	1.15503	1.15092	1.09446	1.077	1.06263	1.04107	0.978439	0.965092	0.962012	0.994867	1.03285	1.06057	1.08214	1.10164	1.12012	1.05852	1.06366	1.03696	1.07392	1.07598	1.077	1.077	0.955852	0.898357	1.00103	0.974333	1.02053	0.965092	1	0.947639	0.925051	0.928131	0.957906	0.958932
23	2	0	1	0.762051	0.717949	0.764103	0.974359	0.993846	1.05128	1.03795	1.10564	1.0041	1.08205	1.09026	1.13128	1.15385	1.14974	1.09333	1.0759	1.06154	1.04	0.977436	0.964103	0.961026	0.993846	1.03179	1.05949	1.08103	1.10051	1.11897	1.05744	1.06256	1.0359	1.07282	1.07487	1.0759	1.0759	0.955897	0.897436	1	0.973333	1.01949	0.964103	0.997949	0.946667	0.924103	0.926154	0.957949	0.957949
23	3	0	1	0.912065	0.809816	0.809816	0.99182	0.993865	1.00511	1.02454	1.06237	1	1.02556	1.04601	1.04908	1.08793	1.09509	1.05828	1.05419	1.03272	1.06851	0.953988	0.900818	0.961145	0.936605	0.976483	0.996933	1.00511	1.02863	1.0501	0.993865	0.96728	0.996933	1.03067	1.02352	1.04703	1.13497	0.92638	0.947853	0.969325	0.981595	0.97955	0.961145	0.861963	0.829243	0.848671	0.808793	0.857873	0.750511
23	4	0	1	0.78022	0.768232	0.661339	0.906094	0.972028	1.04595	1.01199	1.06893	0.988012	0.989011	1.01598	1.02398	1.06494	1.09191	1.05295	1.03097	1.001	0.997003	0.936064	0.911089	0.929071	0.953047	0.976024	1.01499	1.02298	1.02997	1.01898	0.961039	0.967033	0.966034	0.992008	1.01698	1.02697	1.02298	1.03397	0.992008	1.02697	1.06793	1.11988	1.003	1.005	1.03097	0.902098	0.988012	0.94006	0.976024
23	5	0	1	0.93047	0.902863	1.00613	1.11656	1.08487	1.08691	1.07975	1.12781	1.07873	1.0593	1.10532	1.07975	1.08487	1.14826	1.08589	1.0818	1.07055	1.08078	1.04499	1.02454	1.03272	1.04703	1.02965	1.03476	1.03681	1.04192	1.09918	1.01738	1.03272	1	1.00409	1.02147	1.03374	1.02249	0.92638	0.885481	0.868098	0.973415	0.94274	0.907975	0.927403	0.91002	0.902863	0.902863	0.890593	0.900818
23	6	1
23	7	1
23	8	0	1	1.04084	0.792079	0.94802	0.987624	1.00743	1.01238	1.00743	0.966584	0.738861	0.77599	1.19554	1.28342	0.969059	0.894802	0.85396	0.814356	0.758663	0.725248	0.647277	0.644802	0.616337	0.613861	0.648515	0.615099	0.569307	0.600248	0.626238	0.611386	0.667079	0.660891	0.655941	0.634901	0.633663	0.691832	0.492574	0.451733	0.405941	0.493812	0.491337	0.352723	0.419554	0.37995	0.455446	0.269802	0.305693	0.42698
23	9	0	1	0.947471	0.814202	0.73249	0.784047	0.838521	0.876459	0.89786	0.949416	0.851167	0.889105	0.748054	0.822957	0.906615	0.951362	0.898833	0.844358	0.808366	0.784047	0.731518	0.711089	0.765564	0.751946	1.4358	1.50778	1.53599	1.82198	2.0749	2.21401	1.88035	2.33463	2.82393	2.84825	3.143	3.17218	0.855058	0.893969	0.913424	0.858949	0.847276	0.821984	0.837549	0.825875	0.805447	0.819066	0.876459	0.810311
23	10	0	1	0.558635	0.484009	0.586354	0.934968	0.986141	1.09062	1.0693	1.20043	1.01812	1.17058	1.15458	1.23774	1.28358	1.28252	1.1919	1.15032	1.1322	1.08742	1	0.988273	0.984009	1.02132	1.1162	1.15778	1.20682	1.24627	1.24627	1.15139	1.13113	1.10128	1.14392	1.13646	1.14072	1.10448	1.21215	1.10554	1.12367	1.12473	1.12793	1.06503	1.05544	1.06077	1.02452	1.05011	1.06397	1.0693
23	11	1
23	12	0	1	0.919958	0.814969	0.907484	0.912682	0.954262	0.919958	0.924116	0.972973	0.95738	0.956341	0.983368	0.971933	0.986486	0.994802	1.01663	1.01247	0.995842	0.997921	0.992723	0.954262	0.972973	0.967775	1.01455	1.03638	1.07277	1.12474	1.12474	1.08524	1.14137	1.17879	1.21518	1.22661	1.19439	1.2183	0.877339	0.859667	0.930353	0.814969	1.02599	0.889813	0.919958	0.924116	0.881497	0.903326	0.873181	0.79106
23	13	0	1	1.0408	0.947818	1.02372	0.994307	0.954459	0.944023	1.09583	1.13472	0.989564	1.00759	1.04744	1.02467	0.981025	1.05693	0.978178	1.04554	1.02182	1.09677	1.05598	1.01992	1.02277	1.10057	1.04459	1.11101	1.11765	1.1167	1.13852	1.1148	1.24194	1.08918	0.978178	1.13093	1.17268	1.11385	0.963947	0.788425	0.669829	0.967742	1.09013	0.931689	1.13852	0.819734	0.860531	0.818786	0.898482	0.878558
23	14	1
23	15	0	1	0.780564	0.695925	0.747126	0.912226	1.0418	1.08882	1.08046	1.15569	1.0721	1.15883	1.17764	1.23824	1.30303	1.37931	1.25496	1.21003	1.17032	1.15778	1.11703	1.09822	1.11912	1.1024	1.13584	1.186	1.21421	1.21944	1.22675	1.18809	1.20063	1.11076	1.20899	1.22466	1.2372	1.22884	0.947753	0.951933	0.945664	1.0303	0.979101	0.970742	0.924765	0.950888	0.895507	0.878788	0.892372	0.934169
23	16	0	1	1.0415	1.04251	1.02126	1.03543	1.12955	0.973684	0.846154	1.03543	1.01619	1.0081	0.997976	0.991903	0.988866	0.966599	0.963563	0.952429	0.909919	1.05162	0.953441	0.968623	0.967611	0.955466	0.951417	0.989879	0.963563	0.97166	1.01518	0.961538	0.848178	1.06781	0.976721	0.963563	0.979757	0.982794	0.970648	0.911943	1.08401	0.911943	0.910931	0.937247	0.939271	0.881579	0.918016	0.940283	0.870445	0.853239
23	17	0	1	1.07079	1.04786	1.0329	1.00798	1.01396	1.00598	0.972084	0.987039	0.971087	0.977069	0.994018	1.04686	1.01097	0.986042	0.971087	0.97009	0.953141	0.936191	0.919242	0.91326	0.926221	0.912263	0.890329	0.927218	0.945165	0.987039	0.978066	0.939182	0.934197	0.892323	0.944167	0.942173	0.92323	0.921236	0.706879	0.64008	0.634098	0.697906	0.657029	0.666002	0.678963	0.654038	0.717846	0.734796	0.670987	0.672981
23	18	0	1	1.14172	1.23092	0.994054	1.00793	1.05451	1.00396	0.876115	0.973241	0.975223	0.967294	0.952428	0.919722	0.930624	0.919722	0.933598	0.950446	0.92666	0.921705	0.945491	0.965312	0.942517	0.901883	0.852329	0.908821	0.904856	0.868186	0.865213	0.88999	0.87116	0.861249	0.819623	0.832507	0.852329	0.856293	0.99108	1	1.32706	1.02279	1.05748	1.00595	1.03568	1.00793	0.971259	0.994054	1.00198	0.939544
23	19	0	1	0.941176	0.928968	0.901221	0.984462	0.986681	0.994451	1.01665	1	0.980022	0.982242	1.0111	1	1.01665	1.00777	1.00111	0.99556	0.975583	0.948946	0.952275	0.91343	0.954495	0.934517	0.935627	0.944506	0.973363	0.955605	0.948946	0.938957	0.936737	0.951165	0.941176	0.962264	0.958935	0.976693	0.743618	0.769145	0.795782	0.719201	0.721421	0.802442	0.781354	0.773585	0.832408	0.90899	0.889012	0.893452
23	20	1
23	21	1
23	22	1
23	23	1
23	24	0	1	1.11024	1.11319	1.10433	0.980315	1.00492	0.890748	0.932087	1.01378	0.965551	1.00295	1.07677	1.01083	0.961614	0.969488	0.885827	0.918307	0.875984	0.867126	0.945866	0.906496	0.88878	0.918307	0.930118	0.91437	0.913386	0.885827	0.918307	0.890748	0.932087	0.841535	0.860236	0.873031	0.851378	0.755906	1.10827	0.775591	1.07972	1.11319	1.03445	1.13878	0.938976	1.09843	1.06102	0.999016	1.01378	0.905512
23	25	1
23	26	0	1	1.04824	1.02613	1.03518	1.11558	1.05829	1.10854	1.0794	1.05025	0.99598	0.960804	0.953769	1.01106	0.934673	1.03819	0.98593	0.988945	0.99196	1.01307	0.959799	0.926633	0.875377	1.07035	1.07739	0.913568	0.976884	0.935678	0.975879	0.942714	0.975879	0.969849	1.10251	1.06734	1.06834	1.11759	1.10854	0.740704	1.11859	1.1608	1.33568	1.11457	0.99598	1.17487	1.36985	1.03518	1.23518	0.869347
24	1	0	1	0.910569	0.805894	0.893293	0.881098	0.936992	0.966463	0.962398	0.980691	0.869919	0.994919	1.1189	1.13313	1.16159	1.12398	1.09146	1.20732	1.07317	1.02236	1.00407	1.10061	1.13211	1.02134	1.10061	1.09553	1.14939	1.18598	1.19207	1.15549	1.16159	1.2002	1.25407	1.10264	1.1687	1.19411	1.24085	1.26016	1.28455	1.26321	1.30793	1.26118	1.24187	1.28049	1.27033	1.23984	1.25203	1.30488
24	2	0	1	0.909645	0.805076	0.893401	0.880203	0.936041	0.965482	0.961421	0.979695	0.869036	0.993909	1.11777	1.13299	1.16142	1.12284	1.09137	1.20609	1.07208	1.02234	1.00305	1.10051	1.13096	1.0203	1.09949	1.09442	1.14822	1.18477	1.19086	1.15533	1.16142	1.2	1.25381	1.10051	1.16853	1.19391	1.24061	1.25888	1.28426	1.26193	1.30761	1.26091	1.24162	1.27919	1.27005	1.23858	1.25076	1.30457
24	3	0	1	1.04727	1.03545	0.970909	0.956364	0.914545	0.908182	0.869091	0.896364	0.925455	1.01273	0.960909	0.959091	1	0.958182	0.972727	0.984545	0.946364	0.945455	0.958182	0.894545	0.841818	0.833636	0.843636	0.902727	0.852727	0.868182	0.867273	0.837273	0.851818	0.838182	0.834545	0.864545	0.852727	0.892727	0.840909	0.853636	0.821818	0.752727	0.8	0.790909	0.789091	0.723636	0.813636	0.799091	0.801818	0.770909
24	4	0	1	0.65725	0.608286	0.797552	0.893597	0.925612	0.99435	0.986817	1.05179	1.01412	1.09605	1.11864	1.15819	1.17232	1.18927	1.12053	1.06026	1.04426	0.993409	0.900188	0.862524	0.878531	0.86629	0.907721	0.931262	0.933145	0.96516	0.93032	0.927495	0.952919	0.923729	0.99435	0.93597	0.975518	0.979284	1.01789	0.983051	1	0.971751	0.988701	0.93597	0.916196	0.885122	0.876648	0.874765	0.86629	0.89548
24	5	0	1	1.32255	1.03824	1.02059	1.05196	1.1098	1.07157	1.10588	1.11176	1.15882	1.28725	1.56078	1.33529	1.14608	1.34412	1.26961	1.22647	1.1451	1.16176	1.24804	1.13137	1.11569	1.07255	1.06275	1.04314	1.26863	1.06373	1.14706	1.13137	1.1402	1.13137	1.68824	1.10392	1.16471	1.13529	1.05098	1.05686	0.826471	0.954902	0.973529	0.929412	0.893137	0.888235	0.728431	0.881373	0.901961	0.802941
24	6	1
24	7	0	1	0.892116	0.843361	0.878631	0.840249	0.884855	0.901452	0.885892	0.792531	0.832988	0.935685	1.09855	1.25726	1.1639	0.986515	0.977178	1.27593	0.978216	0.78527	0.864108	1.26452	1.2251	0.973029	1.1473	1.04253	1.1027	1.1971	1.18465	1.13797	1.17427	1.21992	1.26245	1.19191	1.19606	1.2168	1.25415	1.37344	1.43568	1.39108	1.44398	1.40871	1.44606	1.56432	1.61826	1.61722	1.60788	1.74066
24	8	0	1	0.561049	0.35217	0.358224	0.481332	0.594349	0.619576	0.568113	0.465187	0.402624	0.37336	0.286579	0.276488	0.311806	0.114026	0.0898083	0.09889	0.0857719	0.074672	0.0645812	0.061554	0.061554	0.0544904	0.0817356	0.0554995	0.0595358	0.0665994	0.0787084	0.0898083	0.0554995	0.0635721	0.073663	0.0726539	0.0625631	0.0565086	0.162462	0.167508	0.187689	0.193744	0.241171	0.257316	0.203835	0.190716	0.240161	0.224016	0.213925	0.189707
24	9	0	1	0.92569	0.912951	0.937367	0.88535	0.917197	0.930998	0.920382	0.805732	0.881104	1.05945	1.26539	1.49575	1.35138	1.14119	1.11146	1.5	1.15605	0.890658	0.97983	1.52017	1.47558	1.17091	1.36412	1.27282	1.30467	1.46391	1.40552	1.35563	1.43737	1.47665	1.49788	1.44586	1.44692	1.49363	1.49045	1.68153	1.72399	1.67834	1.71231	1.66879	1.75159	1.89278	1.94904	1.97452	1.94692	2.15074
24	10	0	1	0.482558	0.230233	0.645349	0.610465	0.773256	0.816279	0.936047	1.3186	0.623256	1.03488	1.26279	1.33488	1.4186	1.5686	1.31047	1.42907	1.25465	1.34651	1.16395	1.3	1.32209	1.24651	1.28721	1.41163	1.44302	1.49884	1.44884	1.34884	1.38837	1.46279	1.52093	1.36744	1.37558	1.40814	1.5593	1.5	1.62558	1.48953	1.48488	1.40233	1.29767	1.19419	1.14767	1.12674	1.03488	1.1186
24	11	1
24	12	0	1	0.893094	0.789972	0.883633	0.843898	0.923368	0.922422	0.938505	0.994324	0.974456	0.962157	0.987701	0.998108	1.00662	0.963103	0.945128	0.960265	0.907285	0.911069	0.883633	0.894986	0.857143	0.812677	0.883633	0.888363	0.906339	0.899716	0.900662	0.929044	0.923368	0.946074	0.970672	0.956481	0.977294	0.949858	0.988647	0.992431	0.966887	1.00757	1.08609	0.889309	0.965941	0.921476	0.924314	0.846736	0.929044	0.919584
24	13	0	1	1.00994	0.992773	0.871725	0.903342	0.891599	0.860885	0.841915	0.834688	0.780488	0.817525	0.822042	0.807588	0.778681	0.714544	0.814815	0.815718	0.852755	0.835592	0.839205	0.813911	0.828365	0.813008	0.817525	0.857272	0.995483	0.850949	0.803071	0.831075	0.833785	0.851852	0.833785	0.787715	0.901536	0.965673	0.981933	0.937669	0.877145	0.860885	0.900632	0.930443	0.902439	0.922313	0.907859	0.960253	1.06143	0.921409
24	14	0	1	1.11015	1.0795	1.04598	1.06897	1.15134	1.12069	1.09387	1.15709	1.20402	1.13218	1.00862	1.11015	1.12835	1.11207	1.12548	1.19732	1.1341	1.11303	1.11111	1.09962	1.03927	1.07567	1.04885	1.01149	1.02299	1.07088	1.08812	0.856322	0.866858	1.07088	1.05077	1.08621	1.15038	1.05556	1.04215	1.07184	1.06226	1.07567	1.13697	1.12931	1.0795	1.11303	1.0977	0.951149	1.07088	1.1159
24	15	0	1	0.999015	0.90936	0.990148	1.00296	0.961576	0.981281	0.981281	0.997044	0.963547	1.02857	1.32808	1.3399	1.2867	1.31823	1.18916	1.29655	1.34975	1.3064	1.2936	1.3399	1.35567	1.30936	1.24828	1.29655	1.17537	1.19901	1.16355	1.22167	1.28079	1.30148	1.3133	1.30049	1.29754	1.29064	1.25517	1.32414	1.4	1.33793	1.33793	1.34975	1.31921	1.27389	1.29064	1.28374	1.25616	1.26798
24	16	0	1	1.04816	1.03966	1.05666	1.04249	1.08971	1.01416	0.522191	0.981114	1.05949	1.10104	1.13409	1.04627	1.06704	1.06043	0.944287	0.938621	1.02833	0.903683	0.946176	0.983947	0.948064	0.599622	0.949008	0.96034	0.988669	0.761095	0.970727	1.01039	0.94712	0.760151	1.0576	0.937677	0.908404	0.731822	0.956563	0.9339	0.935788	0.942398	0.997167	0.945231	0.618508	1.05477	1.11048	0.84797	0.938621	0.858357
24	17	0	1	0.97561	0.956522	0.942736	0.973489	0.930011	0.971368	0.914104	0.960764	0.977731	0.946978	0.987275	1.03181	1.04348	1.1071	1.13998	1.10923	1.16225	1.16755	1.12619	1.0912	1.23436	1.25027	1.17497	1.22375	1.24072	1.32131	1.30329	1.26935	1.27253	1.30117	0.99894	1.3913	1.32556	1.36903	1.35949	1.36373	1.26511	1.24814	1.36479	1.2895	1.31601	1.19724	1.35949	1.30223	1.21951	0.979852
24	18	0	1	0.975352	0.899648	0.930458	0.915493	0.854754	0.838908	0.871479	0.897007	0.898768	0.891725	0.887324	0.84419	0.903169	0.901408	0.823944	0.862676	0.931338	0.944542	0.955986	0.927817	1.10299	0.963908	0.90669	1.00176	1.15493	1.07746	1.03433	1.02377	0.997359	0.947183	0.962148	0.902289	0.933979	0.902289	0.943662	0.963908	1.08891	1.02817	1.0132	0.970951	0.928697	0.983275	0.949824	0.945423	0.978873	0.955106
24	19	0	1	0.982213	0.965415	0.962451	0.948617	0.983202	0.987154	0.979249	1.00692	0.999012	1.04051	1.06522	1.02569	1.10771	1.07609	1.0919	1.06719	1.08597	1.06225	1.01482	1.00099	1.00198	0.995059	1.03656	1.13735	1.07609	1.10474	1.06818	1.21937	1.11364	1.01186	1.09387	1.10178	1.13735	1.22727	1.11364	1.15613	1.13735	1.12055	1.0919	1.083	1.06818	1.04644	1.04743	1.07708	1.04249	1.05632
24	20	0	1	0.883789	0.907227	0.90332	0.920898	0.950195	0.948242	0.961914	0.988281	0.939453	0.986328	0.99707	1.01367	1.01562	0.993164	0.984375	0.981445	0.958984	0.948242	0.900391	0.890625	0.874023	0.850586	0.896484	0.954102	0.970703	1.03906	1.05176	0.979492	0.953125	0.945312	0.970703	0.984375	0.986328	0.974609	1.00781	1.00781	0.995117	0.990234	0.986328	0.942383	0.943359	0.911133	0.918945	0.915039	0.935547	0.956055
24	21	1
24	22	0	1	0.966358	0.897393	0.841043	0.710681	0.771236	0.867115	0.834315	0.862069	0.868797	1.07485	0.954584	0.809083	0.874685	0.890664	1.10345	1.26577	0.97561	0.930193	1.00252	0.862069	1.04037	1.01009	1.01934	1.03028	0.942809	1.09672	0.883095	1.44743	1.55761	1.06308	1.02187	1.03869	1.14045	0.981497	1.10849	1.16232	1.14971	1.22456	0.958789	0.804878	1.15728	1.00252	1.05551	1.22204	1.00084	1.00421
24	23	1
24	24	0	1	1.04329	0.974026	1.07576	0.962121	1.0184	1.04004	1.09632	0.987013	1.01407	1.03788	1.17641	1.07251	1.0487	0.981602	1.04221	0.987013	1.00974	0.940476	0.917749	0.967532	0.959957	1.03896	0.97619	0.968615	0.939394	1.0184	0.955628	1.08442	0.992424	0.971861	0.97619	0.979437	1.01299	0.96645	0.925325	0.909091	0.926407	0.927489	0.940476	0.930736	0.866883	0.847403	0.884199	0.854978	0.975108	0.839827
24	25	0	1	1.11917	1.13886	1.1399	1.11399	1.13472	1.12124	0.998964	1.09637	1.14819	1.15855	1.29948	1.2487	1.47772	1.43731	1.41554	1.26632	1.55337	1.48187	1.3658	1.33782	1.27979	1.3772	1.46736	1.70052	1.49119	1.3544	1.31917	1.6943	1.46632	1.24974	1.48497	1.46839	1.51606	2.30052	1.4456	1.57617	1.54922	1.48601	1.5171	1.5285	1.46632	1.57409	1.47047	1.5513	1.44352	1.53782
24	26	0	1	1.06772	0.928894	1.12415	0.802483	0.942438	1.06772	1.00113	1.19074	0.984199	0.878104	1.08014	0.936795	0.916479	0.908578	0.900677	0.91535	0.94921	0.931151	0.990971	1.00903	1.04853	1.15914	1.12302	1.114	1.06208	0.948081	1.04515	1.04402	1.05079	1.03386	1.06433	1.07223	1.06546	1.00564	1.00677	0.906321	1.05192	1.13544	1.38375	0.888262	0.984199	0.970655	1.02709	0.992099	1.01693	0.972912
25	1	0	1	0.932532	0.921442	0.972274	0.966728	0.94732	0.969501	0.913124	0.937153	0.955638	0.938078	0.94732	0.948244	0.962107	0.952865	0.933457	0.945471	0.942699	0.92329	0.902957	0.914972	0.885397	0.897412	0.934381	0.945471	0.953789	0.965804	0.977819	0.95841	0.967652	0.952865	0.92329	0.951017	0.966728	0.983364	0.989834	1.0268	0.992606	0.92976	0.950092	0.909427	0.930684	0.918669	0.925139	0.956562	0.920518	0.915896
25	2	1
25	3	0	1	0.897884	0.823367	0.876725	0.956762	0.967801	0.99908	0.981601	1.04324	0.972401	1.01656	1.0644	1.03312	1.03864	1.0092	0.99908	0.958602	0.902484	0.848206	0.766329	0.804968	0.824287	0.782889	0.839926	0.876725	0.920883	0.864765	0.914443	0.866605	0.925483	0.930083	0.906164	0.906164	0.897884	0.894204	0.907084	0.932843	0.900644	0.870285	0.896044	0.831647	0.886845	0.881325	0.850046	0.901564	0.843606	0.862925
25	4	0	1	0.811731	0.789026	0.706717	0.855251	0.885525	0.984863	0.939451	0.955535	0.924314	0.936613	0.980132	1.00757	1.03217	1.0369	1.0369	1.01987	1.00757	0.958373	0.823084	0.828761	0.835383	0.808893	0.840114	0.897824	0.933775	0.946074	0.938505	0.883633	0.873226	0.794702	0.820246	0.868496	0.907285	0.927152	0.955535	0.908231	0.918638	0.876064	0.87701	0.859035	0.828761	0.781457	0.806055	0.813623	0.798486	0.859981
25	5	0	1	0.930528	0.914873	0.950098	0.971624	0.978474	0.991194	0.833659	0.921722	0.915851	0.954012	1.11057	1.01761	0.998043	1.01663	0.995108	0.959883	0.95499	0.990215	1.00196	0.932485	0.954012	0.931507	1.03523	1.01957	1.13405	1.00978	1.00391	0.972603	0.992172	1.01957	1.07436	0.927593	0.982387	1.0137	1.09785	1.14384	1.1683	1.0137	0.997065	0.939335	0.948141	0.849315	0.917808	0.932485	0.890411	1.03131
25	6	0	1	1.01056	0.962572	1.06718	1.10749	1.08925	1.08637	0.988484	1.01152	0.984645	0.985605	1.17946	1.12284	1.10269	1.0739	0.99904	1.00192	0.916507	0.930902	0.886756	0.831094	0.883877	0.919386	0.913628	0.877159	0.976967	1.03743	0.931862	0.918426	0.914587	0.921305	0.948177	1.00576	1.01919	1.07294	0.975048	1.0144	1.05566	0.916507	0.928023	0.93762	1.11708	0.987524	1.00096	1.1238	0.929942	0.927063
25	7	1
25	8	1
25	9	0	1	0.979773	0.98301	0.927184	0.848706	0.86246	0.703883	0.738673	0.724919	0.694175	0.70712	0.656958	0.68123	0.717638	0.731392	0.771036	0.86165	0.840615	0.872977	0.864078	0.89644	0.91343	0.880259	0.932039	0.94822	0.919903	0.919094	0.953883	0.968447	0.941748	0.972492	0.987864	0.956311	1.01699	0.995955	1.0979	1.01537	0.953883	1.02994	1.05178	0.974919	1.04126	1.00728	1.05259	1.05744	1.02913	1.00081
25	10	0	1	0.639706	0.535846	0.731618	0.932904	0.898897	0.929228	0.89614	1	0.939338	0.973346	1.02022	1.08088	1.07996	1.14706	1.10754	1.07996	1.02114	0.999081	0.908088	0.886029	0.876838	0.874081	0.911765	0.972426	1.02757	1.00551	1	0.977941	0.992647	0.965993	0.856618	0.920037	1.07353	1.0671	1.06985	1.06158	1.02574	0.983456	1.0579	1.01011	0.873162	0.943015	0.942096	0.871324	0.870404	0.943015
25	11	0	1	1.02594	1.09481	1.2263	1.22004	1.33274	1.20215	1.20572	1.19231	1.14222	1.11538	1.22004	1.29428	1.68336	1.05098	1.21646	1.18605	1.1941	1.18784	1.37388	1.32469	1.15564	1.32737	1.78175	1.49374	1.28444	1.26923	1.5805	1.22182	1.2254	1.32737	1.38998	1.25939	1.23703	1.32469	1.99463	1.36047	1.46243	1.49821	1.25492	1.44633	1.25939	1.25581	1.27281	1.13327	1.61091	1.42129
25	12	0	1	1.0631	0.920245	0.91674	0.884312	0.775635	0.810692	0.795793	0.800175	0.777388	0.718668	0.730938	0.723926	0.711656	0.736196	0.726556	0.743208	0.702892	0.709027	0.709904	0.705521	0.687993	0.684487	0.66433	0.679229	0.662577	0.717791	0.726556	0.726556	0.74759	0.726556	0.724803	0.716039	0.681858	0.659947	0.657318	0.716039	0.733567	0.620508	0.622261	0.612621	0.628396	0.614373	0.663453	0.60298	0.638913	0.647677
25	13	0	1	0.974138	0.977969	1.02969	1.00958	0.939655	0.969349	1.02203	0.977969	1.09962	1.11973	1.03831	0.999042	1.0364	1.03065	0.877395	1.0067	1.09674	1.07854	1.00096	1.05939	0.954023	0.970307	0.954023	0.980843	0.909004	0.949234	0.931992	0.887931	0.95977	1.06034	0.934866	0.965517	0.945402	0.945402	1.10441	1.11782	0.899425	0.860153	0.882184	0.80364	0.918582	0.95977	0.907088	0.929119	0.953065	0.889847
25	14	1
25	15	0	1	1.01047	0.968601	0.934348	0.918173	0.89058	0.946717	0.857279	0.861085	0.897241	0.876308	0.875357	0.874405	0.889629	0.870599	0.914367	0.888677	0.901998	0.813511	0.918173	0.921028	0.872502	0.955281	0.921979	0.90961	0.895338	0.934348	0.921028	0.894386	0.921028	0.910561	0.923882	0.929591	0.911513	0.907707	0.91627	0.936251	1.01808	1.01142	0.939106	0.959087	0.975262	0.982873	0.927688	0.954329	0.982873	0.943863
25	16	0	1	1.00092	1.00462	0.970452	0.978763	0.987996	0.975993	0.963066	0.961219	0.963066	0.984303	0.975069	0.964912	0.985226	0.960295	1	0.979686	0.985226	0.946445	0.970452	0.962142	0.969529	0.974146	0.975069	1.00185	0.981533	0.975993	1.00277	0.998153	0.987073	0.981533	1.00092	1.00369	0.98338	1.00185	1.02678	1.0277	1.0711	0.987073	1	0.999077	1.01016	0.954755	0.951985	1	0.970452	0.977839
25	17	0	1	0.99806	0.978661	1.03104	0.969932	1.02328	1.06014	1.01649	0.99709	0.982541	0.977692	0.990301	0.983511	0.988361	0.992241	0.988361	0.991271	0.962173	0.967992	0.949564	0.932105	0.989331	0.979631	0.992241	1.00873	1.05529	1.02425	1.01358	1.00679	1.00097	1.0291	1.04559	0.989331	1.00873	1.03298	1.02619	1.01358	1.0388	1.00679	1.03977	0.99418	1.02716	1.02328	1.04462	0.992241	1.02716	0.981571
25	18	0	1	0.900178	0.976827	0.97861	0.816399	0.909982	1.00802	0.803922	0.849376	0.897504	0.933155	0.877897	0.895722	0.954545	0.931373	0.893048	0.942068	0.909982	0.828877	0.926916	0.923351	0.975936	0.887701	0.921569	0.918895	0.918895	0.945633	0.967023	0.934046	0.970588	0.957219	0.95098	0.970588	1.04278	0.991087	0.972371	1.0303	0.974153	0.934938	1.01693	1.02228	1.02406	0.969697	1.02674	1.10606	0.974153	1.06328
25	19	0	1	0.973856	0.932773	1.03175	0.975724	0.961718	0.986928	0.98226	0.962652	0.941176	0.919701	0.979458	0.978525	1.06909	1.00467	0.971989	0.970121	0.957983	0.934641	0.915966	0.930906	0.936508	0.872082	0.957983	0.98226	0.986928	0.986928	0.996265	1.0084	1.03175	1.06162	1.05882	1.10364	1.08777	1.12418	1.06349	1.05789	1.05976	0.99253	1.02148	0.983193	1.03828	1.04202	1.02521	1.05696	1.02334	1.02894
25	20	1
25	21	1
25	22	1
25	23	1
25	24	1
25	25	1
25	26	1
26	1	1
26	2	0	1	0.948259	0.949254	0.967164	0.965174	0.975124	0.958209	0.948259	0.966169	0.948259	0.99602	0.976119	0.958209	0.976119	0.948259	0.953234	0.970149	0.940299	0.98209	0.99204	1.02189	1.05572	1.001	1.01791	0.995025	1.03582	1.05473	1.02189	0.98408	1.06965	1.09154	1.10547	1.08259	1.0597	1.06368	1.1194	1.17512	1.15124	1.16219	1.1204	1.11343	1.18806	1.1602	1.19403	1.23383	1.18706	1.15224
26	3	0	1	0.971904	1.06452	1.05931	1.0666	1.04266	1.05203	1.04162	1.07076	1.09157	1.10094	1.09781	1.12175	1.10614	1.10094	1.01665	1.08221	1.05203	0.868887	0.833507	1.01873	1.10718	1.22581	1.23309	1.12279	1.15193	1.05411	1.06868	1.09886	1.11446	1.10094	1.12799	1.12487	1.0718	1.12383	1.20187	1.17586	1.2102	1.1488	1.17586	1.10718	1.00208	1.11759	1.14152	1.13215	1.06035	1.0437
26	4	0	1	1.0282	1.04699	0.955827	0.932331	0.918233	0.93891	0.906955	0.87312	0.913534	0.871241	0.871241	0.892857	0.885338	0.859962	0.871241	0.853383	0.887218	0.860902	0.853383	0.865602	0.835526	0.865602	0.834586	0.841165	0.784774	0.861842	0.890977	0.87594	0.93609	0.828008	0.907895	0.901316	0.890977	0.957707	0.978383	0.963346	0.969925	0.906955	1.03853	0.984962	0.968045	0.921992	0.890038	0.958647	0.901316	0.934211
26	5	0	1	0.951036	0.851224	0.808851	0.893597	0.928437	0.967043	0.96516	0.966102	0.952919	0.954802	0.969868	0.979284	1.01883	1.09699	1.12524	1.05179	0.968927	0.945386	0.902072	0.933145	0.902072	0.90113	0.897363	0.90678	0.888889	0.852166	0.841808	0.8371	0.858757	0.836158	0.838041	0.846516	0.867232	0.881356	0.887006	0.902072	0.885122	0.887947	0.862524	0.872881	0.892655	0.843691	0.836158	0.823917	0.827684	0.822976
26	6	1
26	7	1
26	8	0	1	0.932821	0.948177	0.90499	0.997121	0.861804	0.820537	0.796545	0.856046	0.778311	0.78215	0.724568	0.734165	0.734165	0.868522	0.841651	0.878119	0.908829	0.911708	0.898273	0.925144	0.964491	1.0144	1.06334	1.10269	1.12092	1.14203	1.1929	1.14107	1.24472	1.27063	1.3119	1.25528	1.23704	1.24952	1.41363	1.48177	1.44722	1.47025	1.40307	1.50288	1.42802	1.25048	1.34261	1.28983	1.20729	0.979846
26	9	0	1	0.967339	0.993276	0.960615	0.95293	0.933718	0.967339	0.943324	0.95293	0.954851	1.00384	1.0999	1.15754	1.10663	1.02498	1.02978	1.11239	1.13545	1.317	1.40538	1.4707	1.73103	1.31988	1.36792	1.16042	1.42939	1.3804	1.38521	1.31508	1.47454	1.45341	1.74256	1.57637	1.47454	1.45149	1.33045	1.51777	1.51201	1.75408	1.58309	1.54467	1.82517	1.82901	2.34198	2.16811	2.14986	2.317
26	10	0	1	0.680458	0.742077	1.07923	0.9375	1.01673	0.926937	0.997359	0.928697	0.903169	0.997359	0.965669	0.894366	0.93662	0.785211	0.817782	0.885563	0.739437	0.867958	0.759683	0.725352	0.833627	0.747359	0.852993	0.808099	0.861796	0.877641	0.818662	0.784331	0.877641	0.84419	0.825704	0.852993	0.857394	0.903169	0.897007	0.927817	0.963028	1.08891	0.979754	0.853873	1.07923	0.837148	0.891725	1.01585	0.867958	0.901408
26	11	1
26	12	0	1	0.897073	0.684608	0.484419	0.780925	0.810198	0.844193	0.905571	0.98678	0.968839	0.966006	0.984891	0.898961	0.999056	1.03022	1.03872	0.997167	1.01322	0.899906	0.88102	0.870633	0.829084	0.826251	0.831917	0.938621	0.939566	0.992446	0.98678	0.984891	0.963173	1.02455	1.06043	0.941454	0.965061	0.98017	1.07649	1.09065	1.04816	1.07271	1.13409	1.06799	1.02927	0.972616	0.988669	1.00378	0.952786	1.01889
26	13	0	1	0.870588	0.800905	0.831674	0.934842	0.953846	0.840724	0.931222	0.894118	0.935747	1.06335	0.758371	0.824434	0.943891	0.861538	0.956561	0.925792	0.80905	0.695023	0.80181	1.19186	0.839819	0.898643	0.929412	0.965611	0.920362	0.98371	0.898643	0.890498	0.9819	0.854299	0.869683	0.878733	0.881448	0.973756	0.770136	1.13122	0.912217	0.882353	0.837104	1.01448	0.878733	0.884163	0.892308	0.98733	0.933937	0.772851
26	14	1
26	15	0	1	1.02699	0.992288	1.07712	0.975578	0.989717	1.00129	0.942159	1.05656	1.00643	1.00129	0.988432	0.924165	0.973008	0.957584	0.920308	0.965296	0.967866	0.966581	1.09254	1.07326	1.12596	1.09383	1.15424	1.26093	1.22237	1.24293	1.20051	1.13111	1.28406	1.32905	1.31877	1.25193	1.17609	1.25064	1.22108	1.25321	1.30591	1.17995	1.15424	1.27249	1.30077	1.30463	1.30848	1.2635	1.27249	1.39203
26	16	1
26	17	0	1	0.983923	0.981779	0.963558	0.949625	0.963558	0.981779	0.945338	0.928189	0.920686	0.930332	0.95284	0.923901	0.939979	0.939979	0.921758	0.928189	0.913183	0.905681	0.898178	0.936763	0.917471	0.905681	0.891747	0.930332	0.889603	0.896034	0.906752	0.884244	0.884244	0.879957	0.900322	0.88746	0.904609	0.884244	0.921758	0.944266	0.867095	0.864952	0.901393	0.89925	0.856377	0.860665	0.878885	0.867095	0.842444	0.82851
26	18	0	1	0.874494	0.978745	1.12449	0.979757	0.904858	0.953441	0.913968	1.00607	0.995951	1.00101	0.986842	0.983806	1.01721	0.972672	0.97166	0.970648	0.993927	0.954453	0.994939	1.00101	1.0081	1.02834	0.970648	0.901822	0.962551	0.965587	0.945344	0.864372	0.95749	1.01417	0.946356	1.07591	0.940283	0.956478	1.19838	1.14676	1.08806	0.861336	1.03138	0.988866	1.01721	1.1002	0.973684	1.0334	1.15385	0.95749
26	19	0	1	0.969667	1.00196	0.992172	1.05186	1.06849	0.928571	1.04012	1.06751	0.944227	1.06947	1.04501	1.06556	0.990215	1.02544	1.00196	1.01076	0.97456	1.06067	0.958904	0.983366	1.04403	1.0274	1.0362	1.03718	1.04403	0.971624	1.01076	0.995108	1.06654	1.24853	1.16047	1.01663	1.05969	1.09393	0.926614	1.07926	1.11546	0.994129	1.091	0.969667	1.07241	1.12622	0.883562	0.970646	1.05382	0.890411
26	20	1
26	21	1
26	22	1
26	23	0	1	1.0181	0.964932	0.942308	0.946833	0.942308	0.906109	0.849548	0.835973	0.815611	0.816742	0.756787	0.811086	0.794118	0.786199	0.821267	0.837104	0.839367	0.871041	0.914027	0.945701	0.980769	1.01471	0.943439	0.942308	0.942308	0.799774	0.835973	0.946833	0.964932	0.992081	0.928733	0.947964	0.946833	0.921946	1.0509	1.03959	1.02828	1.12217	1.11652	1.00566	1.15498	0.995475	1.05656	1.03846	1.02828	1.04638
26	24	1
26	25	1
26	26	1
27	1	1
27	2	0	1	0.99911	0.942119	0.891362	0.979519	0.983972	1.00623	0.973286	0.967943	0.971505	0.959929	0.938557	0.92431	0.926091	0.931434	0.918967	0.919858	0.891362	0.894034	0.90561	0.951915	0.917186	0.920748	0.903829	0.938557	0.923419	0.960819	0.9626	0.9439	0.968833	0.942119	0.934105	0.921638	0.920748	0.931434	0.920748	0.942119	0.965272	0.947462	0.951024	0.944791	0.940338	0.931434	0.985752	0.983081	0.959929	0.953695
27	3	0	1	1.00189	1.01042	0.979167	0.893939	0.935606	0.956439	0.909091	0.945076	0.977273	0.979167	0.977273	0.982955	0.992424	0.95928	0.946023	0.962121	0.940341	0.935606	0.922348	0.910985	0.905303	0.914773	0.941288	0.941288	0.948864	0.939394	0.935606	0.839962	0.905303	0.925189	0.949811	0.954545	0.977273	0.934659	0.961174	0.96875	0.914773	0.921402	0.935606	0.901515	0.963068	0.970644	0.96875	0.954545	0.930871	0.913826
27	4	0	1	0.982541	0.985451	0.980601	0.929195	0.909796	0.902037	0.879728	0.883608	0.86324	0.762367	0.817653	0.826382	0.85645	0.881668	0.832202	0.811833	0.797284	0.793404	0.784675	0.791465	0.782735	0.818623	0.784675	0.806984	0.821532	0.825412	0.819593	0.833172	0.8613	0.86227	0.872939	0.898157	0.941804	0.955383	0.965082	1.00776	1.00097	1.00485	0.954413	0.916586	0.957323	0.940834	1.00776	0.974782	0.975752	0.977692
27	5	0	1	0.928382	0.914235	0.843501	0.878868	0.846154	0.850575	0.79664	0.77542	0.832007	0.826702	0.851459	0.814324	0.856764	0.856764	0.861185	0.864721	0.880637	0.783378	0.963749	1.28647	0.862953	0.820513	0.842617	0.906278	0.971706	0.959328	0.970822	0.917772	0.922193	0.979664	0.921309	0.912467	0.888594	0.870027	0.935455	0.76481	0.819629	0.813439	0.991158	1.04332	0.900973	0.818744	1.09372	0.995579	0.865606	0.79664
27	6	1
27	7	0	1	1.19952	0.840381	0.581298	0.991662	1.02025	1.09946	1.10482	0.997618	0.961882	0.966051	0.888029	0.772484	0.734366	0.675998	0.674211	0.70399	0.569387	0.641453	0.658725	0.72841	0.762359	0.773079	0.74866	0.81894	0.762954	0.948183	0.897558	0.843955	0.888029	0.865992	0.845146	0.756403	0.699821	0.795116	0.780822	0.782013	0.946992	0.927338	0.878499	0.893985	0.882073	0.837403	0.878499	0.853484	0.905301	0.836212
27	8	0	1	1.1742	0.901173	0.420436	0.358459	0.338358	0.289782	0.38191	0.252931	0.236181	0.232831	0.231156	0.217755	0.19598	0.18258	0.20268	0.204355	0.204355	0.211055	0.184255	0.160804	0.164154	0.164154	0.174204	0.174204	0.157454	0.164154	0.152429	0.155779	0.172529	0.159129	0.184255	0.177554	0.179229	0.172529	0.180905	0.167504	0.157454	0.147404	0.150754	0.142379	0.157454	0.140704	0.162479	0.152429	0.149079	0.174204
27	9	0	1	1.25834	0.718046	0.355224	1.04206	1.12293	1.26757	1.28087	1.18155	1.07626	1.0768	0.880868	0.715604	0.64152	0.564722	0.579376	0.645047	0.395929	0.55848	0.587246	0.732429	0.766621	0.817368	0.70692	0.835278	0.741384	1.08575	0.960651	0.893894	0.933514	0.971506	0.922931	0.784803	0.693623	0.820353	0.723202	0.795658	1.03745	1.04695	0.959294	0.969335	0.957938	0.941655	0.977476	0.952239	1.06784	0.926459
27	10	0	1	0.678682	0.668383	0.833162	0.927909	0.895984	0.961895	0.92276	0.975283	0.942327	1.00927	1.05973	1.07621	1.15345	1.20597	1.22451	1.19361	1.22142	1.09784	1.05355	1.03708	1.04325	1.04325	1.13491	1.17611	1.22348	1.19876	1.23378	1.18641	1.19773	1.15036	1.1102	1.28321	1.3378	1.35427	1.27394	1.31102	1.33574	1.2482	1.25644	1.24305	1.16684	1.12564	1.26571	1.28939	1.21215	1.3965
27	11	1
27	12	0	1	1.1237	0.692907	0.796713	0.976644	1.01817	1.07266	0.987889	0.967993	0.957612	0.937716	0.83564	0.777682	0.749135	0.776817	0.74308	0.747405	0.91263	0.91782	0.920415	0.915225	0.969723	0.993945	1.02682	1.04239	1.08391	1.11592	1.14533	1.12024	1.09256	1.23789	0.995675	0.905709	1.0026	0.952422	0.962803	1.05017	1.16869	1.11938	1.16436	1.01471	1.02941	1.0372	0.980969	0.918685	0.993945	0.990484
27	13	0	1	0.990196	0.995098	1.00098	1.01275	1.02255	0.985294	0.967647	0.993137	0.981373	0.913725	0.961765	0.985294	0.971569	0.998039	0.985294	0.978431	0.926471	0.982353	0.957843	0.971569	0.969608	0.960784	0.963725	0.970588	0.960784	0.958824	0.960784	0.994118	1.02059	0.92451	0.926471	0.952941	0.967647	0.948039	0.956863	1.00294	0.992157	0.955882	0.951961	0.926471	0.935294	0.991176	1.01078	1.00196	0.983333	1.00098
27	14	0	1	0.936966	0.985043	0.950855	0.860043	1.04487	1.0844	0.995726	0.907051	0.904915	1.07265	1.02564	1.10256	1.1656	1.10791	1.3312	1.21368	1.08868	1.11538	1.09936	1.21902	1.12393	1.07692	1.05021	0.998932	0.959402	0.961538	1.04487	1.01175	1.06838	1.04915	1.01389	1.02991	1.03632	0.991453	1.07372	0.977564	1.08226	1.07265	1.20299	1.15705	1.07265	0.998932	1.11752	1.16346	1.01603	1.03526
27	15	0	1	1.02567	1.02665	1.00197	1.00888	1.00494	1.00099	0.939783	0.989141	0.987167	0.967423	0.945706	0.963475	0.977295	0.965449	0.971372	0.971372	0.925962	0.903258	0.942744	0.965449	0.942744	0.965449	0.941757	0.957552	0.929911	0.937808	0.934847	0.938796	0.965449	0.941757	0.942744	0.955577	0.938796	0.955577	0.945706	1.03159	0.944719	0.950642	0.894373	0.916091	0.893386	0.852912	0.849951	0.90227	0.923001	0.94077
27	16	0	1	0.998097	0.973359	0.991437	0.985728	0.978116	0.956232	0.950523	0.960038	0.970504	0.950523	0.962892	0.929591	0.952426	0.957184	0.946717	0.931494	0.937203	0.944814	0.926736	0.923882	0.942912	0.952426	0.94196	0.969553	0.954329	0.941009	0.930542	0.942912	0.956232	0.952426	0.945766	0.96099	0.959087	0.97431	0.941009	0.947669	0.954329	0.868696	0.939106	0.904853	0.926736	0.900095	0.900095	0.905804	0.906755	0.886775
27	17	0	1	0.958763	0.960637	0.925961	0.916589	0.896907	0.90253	0.875351	0.876289	0.890347	0.929709	0.896907	0.915651	0.924086	0.847235	0.913777	0.886598	0.881912	0.856607	0.892221	0.886598	0.851921	0.84911	0.828491	0.810684	0.813496	0.811621	0.821931	0.812559	0.84911	0.830366	0.820056	0.840675	0.813496	0.842549	0.866917	0.865042	0.773196	0.743205	0.758201	0.761012	0.767573	0.732896	0.753515	0.736645	0.753515	0.733833
27	18	0	1	1.02893	1.027	0.951784	1.03182	0.997107	1.00386	0.972035	0.988428	1.00771	0.991321	1.02893	0.927676	0.961427	0.962392	0.952748	0.939248	0.944069	0.949855	0.96432	0.960463	0.955641	1.00675	0.946962	0.978785	0.955641	0.95757	0.969142	0.954677	1.00386	0.96432	0.973963	0.965284	0.985535	0.968177	0.956606	0.963356	0.988428	0.946962	1.01254	0.943105	0.960463	0.942141	0.973963	0.934426	0.961427	0.981678
27	19	0	1	0.968238	0.961066	0.9375	0.945697	0.930328	0.897541	0.922131	0.932377	0.935451	0.932377	0.951844	0.952869	0.96209	0.949795	0.95082	0.938525	0.942623	0.94877	0.941598	0.956967	0.961066	0.97541	0.928279	0.92418	0.906762	0.933402	0.940574	0.929303	0.942623	0.922131	0.971311	0.818648	0.840164	0.830943	0.683402	0.690574	0.744877	0.656762	0.654713	0.665984	0.759221	0.813525	0.901639	0.933402	0.862705	0.865779
27	20	0	1	0.957991	0.888584	0.829224	0.883105	0.869406	0.834703	0.812785	0.775342	0.753425	0.750685	0.776256	0.728767	0.724201	0.730594	0.710502	0.714155	0.708676	0.767123	0.731507	0.721461	0.703196	0.714155	0.699543	0.718721	0.724201	0.703196	0.715982	0.694064	0.745205	0.680365	0.772603	0.787215	0.790868	0.783562	0.861187	0.847489	0.83379	0.722374	0.722374	0.721461	0.770776	0.794521	0.747945	0.773516	0.731507	0.794521
27	21	1
27	22	0	1	0.869091	1.22091	1.22909	1.10818	1.01727	0.949091	1.09273	1.08909	1.11455	1.12727	1.34091	1.19273	1.09182	0.963636	1.00727	0.939091	1.00273	1.02182	0.987273	1.02727	0.99	1.02727	0.990909	0.990909	0.907273	0.982727	1.00727	1.04	1.05818	1.09	1.17545	1.16909	1.12545	1.14727	1.01818	0.973636	1.14273	0.967273	1.06273	1.11818	1.14091	1.13364	0.992727	1.02455	0.99	0.893636
27	23	0	1	1.0033	0.904396	0.891209	0.910989	0.906593	0.905495	0.913187	0.957143	0.940659	0.931868	0.949451	0.953846	1.01099	1.00549	1	1.0011	1.0011	0.99011	0.994505	1.01978	1.03407	1.03407	1.0044	0.947253	0.957143	0.986813	0.991209	0.969231	0.973626	0.952747	0.969231	0.720879	0.750549	0.737363	0.530769	0.516484	0.584615	0.503297	0.497802	0.504396	0.645055	0.745055	0.90989	0.971429	0.857143	0.841758
27	24	0	1	0.977574	1.17737	1.02956	1.04791	1.04995	1.00612	0.95107	0.956167	1.01427	0.991845	0.981651	1.00714	1	1.15494	1.04179	1.02039	0.984709	0.979613	0.996942	1.1213	0.990826	1.03262	1.01427	1.10703	1.0632	1.03058	0.995923	1.01121	1.00917	1.0265	1.0683	1.08257	1.07849	1.01835	0.912334	1	1.01835	1.01529	0.985729	0.932722	0.880734	0.893986	0.85525	0.883792	0.904179	0.869521
27	25	0	1	1.02968	1.03378	1.04913	1.05118	1.22211	1.00819	0.9652	0.998976	1.03787	1.04299	1.03378	1.08598	1.01024	1.07574	1.10338	1.10133	1.00409	1.06858	1.05118	1.087	1.08393	1.12692	1.07472	1.1259	1.10952	1.11259	1.14227	1.1392	1.1044	1.09519	1.13306	1.08086	1.22416	0.998976	1.15046	1.15967	1.18014	1.09621	1.19959	1.14841	0.973388	1.03685	1.15763	1.18833	1.24974	1.36438
27	26	1
28	1	0	1	0.922549	0.962899	0.975537	0.962358	0.954956	0.951255	0.920654	0.95306	0.956129	0.939971	0.956039	0.932479	0.919661	0.937173	0.92959	0.914515	0.904676	0.903773	0.907745	0.84889	0.824337	0.862972	0.870915	0.854847	0.865048	0.837155	0.840675	0.863604	0.904495	0.856472	0.887705	0.896823	0.907474	0.924355	0.927063	0.906301	0.915328	0.921647	0.9397	0.888247	0.907203	0.876512	0.887344	0.948727	0.907203	0.904495
28	2	0	1	0.921834	0.962903	0.975449	0.962181	0.95505	0.951259	0.92057	0.953064	0.956043	0.939977	0.956043	0.932485	0.919036	0.937178	0.929597	0.914433	0.904685	0.903872	0.907663	0.849716	0.824262	0.862984	0.870927	0.85477	0.865331	0.836989	0.840599	0.863616	0.904504	0.856485	0.887535	0.896742	0.907392	0.924271	0.927882	0.906219	0.914342	0.921563	0.939615	0.888167	0.907122	0.876433	0.887264	0.948642	0.907122	0.905316
28	3	0	1	1.01446	0.993552	0.952907	0.936199	0.938447	0.966097	0.95701	0.932682	0.92594	0.926624	0.948217	0.961798	0.95105	0.938349	0.899658	0.904934	0.911676	0.922228	0.911578	0.904446	0.825794	0.835955	0.891939	0.930826	0.951734	0.978114	1.01378	0.921837	0.971275	0.950073	0.978017	0.991695	1.02736	1.04055	1.05423	1.02785	1.02101	0.951637	0.966292	0.966292	0.967269	0.981925	0.985833	0.966292	0.978994	0.979971
28	4	0	1	1.17223	1.00207	1.07938	1.06906	1.11593	1.13542	0.987069	0.993714	0.989673	1.01347	1.00216	0.955011	0.954741	0.956627	0.947647	0.979436	0.917744	0.806932	0.923042	0.899605	0.936153	0.953305	0.971893	0.978538	1.08755	0.975216	0.931573	0.891882	0.771642	0.788883	0.721085	0.825251	0.898707	0.989583	0.952766	0.885417	0.987787	1.04885	0.860273	0.78574	0.792924	0.669899	0.720187	0.931214	0.856681	0.925826
28	5	0	1	0.988938	0.979429	1.08034	1.03978	0.978459	0.97613	0.924995	0.950999	0.977877	0.989036	0.958277	0.948962	0.965942	0.948865	0.959732	0.949059	0.931593	0.960217	0.93334	0.922666	0.93072	0.990491	0.943916	0.964293	0.94149	0.964487	0.946536	0.923346	0.984281	0.968077	0.994857	1.02183	0.993596	1.00039	0.980012	1.04017	1.01009	1.00621	0.920823	0.934407	0.983893	0.875218	0.978071	0.995537	0.957695	0.921793
28	6	1
28	7	1
28	8	0	1	0.941361	0.606208	1.21919	1.10747	1.19189	1.1747	1.20493	1.29218	1.03448	1.31625	1.30968	1.20322	1.15438	1.16571	1.11172	0.909716	1.10606	1.03721	0.997978	0.956931	0.910727	0.804368	0.72844	0.872308	0.897988	0.817106	0.757962	0.790213	0.785057	0.892731	0.85047	0.827116	0.945506	1.00091	1.01203	1.10201	1.06258	1.17076	1.12527	1.05045	1.04438	1.31635	1.31028	1.73997	1.93206	1.65706
28	9	0	1	1.01595	0.920514	0.87393	0.923703	0.692798	0.742152	0.802417	0.808629	0.784203	0.611885	0.746936	0.740054	0.830284	0.762213	0.696827	0.717895	0.758603	0.769431	0.787981	0.715713	0.776314	0.779755	0.858989	0.8605	0.804516	0.748867	0.79075	0.751805	0.786134	0.769347	0.729142	0.735689	0.752308	0.799899	0.768004	0.822562	0.919926	0.808293	0.762968	0.730233	0.704214	0.736948	0.761289	0.813329	0.774719	0.788148
28	10	0	1	0.796029	0.827543	0.763255	0.812968	0.831876	0.731033	0.73253	0.857559	0.876073	0.953754	0.889073	0.86914	0.990704	1.00859	1.01103	0.912314	0.798629	0.951942	0.917829	0.762861	0.669582	0.837076	1.14362	0.776649	0.725991	0.699441	0.704798	0.795793	0.775939	0.774915	0.794454	0.850784	0.877255	0.829591	0.851651	0.73899	0.834318	0.88474	0.988734	0.89183	0.750808	0.854802	0.717718	0.763413	0.72796	0.661782
28	11	1
28	12	0	1	1.04776	1.02501	0.984407	0.98019	1.00608	1.06669	1.01667	1.02981	1.01108	1.08699	1.01599	1.04276	1.10591	0.988526	1.00186	1.07787	1.00932	0.983426	1.00314	0.985976	1.005	1.00275	0.993429	1.05668	0.964303	1.0507	1.04472	1.01569	1.03481	1.01559	0.95077	1.02638	1.02667	1.01991	1.05521	1.08365	1.00912	1.06502	1.04737	1.02089	1.05227	1.07385	1.04737	1.03266	1.02285	0.969893
28	13	0	1	0.988142	1.04021	0.995463	1.04589	0.974634	1.06929	1.00815	0.998144	1.00247	0.996494	0.978346	0.963291	0.937513	0.988864	0.993194	1.00433	0.96886	0.978449	0.909775	0.889771	0.901732	0.934007	0.914106	0.934626	1.03918	0.935966	0.930914	0.917715	0.975665	0.908125	1.05723	1.06207	1.06403	1.05795	1.192	1.14972	1.159	1.0662	1.31574	1.08579	1.08167	0.971334	1.06207	1.07754	1.04042	1.01877
28	14	0	1	0.981612	0.942745	0.750327	0.874423	0.876166	0.898736	0.873028	0.925926	0.946144	0.84	0.916166	0.889935	0.939521	0.897516	0.853769	0.863094	0.874946	0.798693	0.925403	0.812549	0.782048	0.886187	0.90658	0.910588	0.816645	0.885054	0.897865	0.903878	0.942832	0.903355	0.877996	0.871808	0.839564	0.858388	0.849673	0.868845	0.99085	0.7939	0.805229	0.880174	0.850545	0.945534	0.763399	0.898475	0.933333	0.918519
28	15	0	1	0.871092	0.945173	0.990465	0.919318	0.920785	0.933896	0.908591	0.837169	0.97607	0.950582	0.997983	0.974787	0.955258	0.934446	0.942697	0.949024	0.933254	0.942606	0.911158	0.950857	0.951591	0.900981	0.888879	0.890804	0.923169	0.93793	0.908499	1.01357	0.970661	0.910791	0.911525	0.897589	0.88026	0.965435	0.93793	0.986522	0.973687	0.88842	0.848996	0.894838	0.827909	0.777482	0.81874	0.809572	0.810489	0.871917
28	16	0	1	1.01514	1.00606	1.01103	0.981618	1.00281	1.00281	0.968426	0.976103	0.996107	0.98205	0.943988	0.945394	0.958478	0.952638	0.91782	0.944745	0.911116	0.921821	0.969615	0.9734	0.978806	1.01254	0.98324	0.99189	0.967993	0.971778	0.979779	1.00573	0.993728	0.997297	0.990917	0.986484	0.993296	0.979671	0.993728	0.985078	0.990484	0.92128	1.02401	0.945069	0.980753	0.923443	0.922362	0.903979	0.941825	0.884516
28	17	0	1	0.997515	0.982012	0.967402	0.958756	0.910654	0.984596	0.940668	0.976943	0.990658	0.992049	1.03071	0.991652	1.00139	0.940867	0.959551	0.948917	0.941264	0.922978	0.946134	0.878255	0.8709	0.865434	0.866031	0.868813	0.862254	0.907573	0.887001	0.876863	0.886404	0.89992	0.897833	0.898629	0.907871	0.914331	0.90638	0.90638	0.921288	0.867621	0.875571	0.921288	0.918306	0.877559	0.869608	0.908368	0.844762	0.824886
28	18	0	1	1.0538	1.01274	1.0001	1.02129	1.02506	1.02985	1.00978	1.02007	1.02007	1.01477	1.00907	1.01182	1.02415	0.997962	0.994294	0.984106	1.0325	0.986347	0.997759	1.01223	0.992155	1.00713	0.966989	0.990321	0.992868	0.995925	1.02567	1.05899	1.02914	1.04452	1.00937	1.00408	0.994294	0.995415	1.00153	0.990321	1.04024	0.986246	1.06673	1.05145	1.07794	1.14722	1.12277	1.06979	1.01681	0.970963
28	19	0	1	1.00639	0.996707	0.990508	0.993414	0.97908	1.01027	0.978692	0.989927	0.958741	0.954867	0.940823	0.953801	0.972591	0.946828	0.969007	0.970751	0.948571	0.928717	0.974625	0.964455	0.966683	0.949831	0.95138	0.946538	0.965617	0.930654	0.93385	0.930169	0.931622	0.93414	0.942663	0.938789	0.940823	0.949153	0.926877	0.923971	0.887167	0.890073	0.85908	0.895884	0.879419	0.853269	0.862954	0.872639	0.820339	0.86586
28	20	0	1	0.993677	1.00767	0.967765	0.971911	0.98124	0.998445	0.952011	1.03493	1.02249	0.948901	0.989221	1.02695	1.08209	0.999793	1.06499	1.07888	0.994196	0.934287	1.00477	1.02083	0.984142	1.01617	1.00228	0.985282	0.974813	0.992123	0.978337	0.989221	1.00311	1.00301	0.99347	0.999896	1.03068	1.01265	1.11422	1.21994	1.20543	1.06343	1.04374	1.12769	1.01265	1.02094	0.945274	0.961857	0.98466	1.02819
28	21	0	1	0.980087	0.981193	0.931963	0.987462	0.95667	1.00065	0.995483	0.98571	0.999078	0.990228	0.924864	0.977229	0.988568	0.952614	0.952153	0.959989	0.952982	0.939707	0.937125	0.897668	0.874343	0.856366	0.875265	0.880797	0.840048	0.84392	0.811837	0.816263	0.78418	0.757813	0.776805	0.785286	0.758459	0.76611	0.796534	0.782705	0.754126	0.823269	0.834332	0.823269	0.811284	0.786393	0.80944	0.820503	0.768876	0.75136
28	22	0	1	1.18709	1.24966	1.18009	1.21379	1.08755	1.11834	1.07901	1.0643	1.10262	1.10462	1.08909	1.04877	1.12333	0.998365	0.993189	0.919626	0.91672	0.947325	0.910998	0.856053	0.847153	0.863954	0.839524	0.88793	0.959768	0.87685	0.884479	0.881119	0.936518	0.945146	0.976115	0.97112	0.927981	0.925438	1.01626	0.948143	0.945418	1.10617	1.04078	1.10072	1.00263	0.919081	1.0326	1.03624	1.06167	1.06076
28	23	0	1	1.00464	0.972461	1.003	0.997294	0.98367	1.02454	0.982027	0.983477	0.939704	0.94328	0.907044	0.919606	0.927046	0.931298	0.935066	0.945599	0.938931	0.916514	0.961542	0.965407	0.9742	0.932554	0.95159	0.952266	0.970432	0.928399	0.940671	0.935936	0.919606	0.934583	0.949464	0.92608	0.948014	0.954682	0.88511	0.863852	0.832931	0.85902	0.821335	0.863852	0.88511	0.856121	0.874481	0.878346	0.779785	0.853223
28	24	0	1	0.986961	1.01401	0.965762	0.965141	0.852138	1.03743	1.06386	0.940837	0.942789	0.875377	0.913163	0.895689	0.899415	0.89223	0.954763	0.941813	0.92975	0.953433	0.965052	1.04027	1.03504	1.01783	0.968246	0.870144	0.950062	0.942345	0.887884	0.90793	0.954763	0.944031	0.901277	0.953433	0.899947	0.94199	0.796523	0.672343	0.451481	0.45769	0.473656	0.458577	0.426645	0.426645	0.463899	0.463012	0.425758	0.441724
28	25	0	1	0.974102	0.990992	0.90562	0.932439	0.953117	0.933975	0.864981	0.891493	0.891186	0.929164	0.941243	0.968472	0.997134	0.977173	1.01423	1.02692	0.943188	1.039	1.08281	0.949841	1.13236	1.05077	0.99089	1.0088	1.06132	0.977275	1.03593	1.00276	1.02651	1.02621	0.948306	1.05425	0.997134	1.00317	0.986795	0.9827	1.01648	0.994984	0.942778	0.908998	0.906951	0.846555	0.814822	0.90388	0.962227	0.89262
28	26	0	1	1.05508	1.10074	1.03741	1.15376	1.04557	1.04602	1.0026	1.01893	1.03382	0.958644	0.867857	0.883646	0.890823	0.840495	0.97829	0.66251	0.635418	0.693819	0.705122	0.674262	0.666637	0.712658	0.702521	0.700099	0.667444	0.712568	0.651745	0.698843	0.728447	0.652193	0.735355	0.697946	0.654436	0.653091	0.684489	0.694357	0.903382	0.753566	0.924913	0.874675	0.896205	0.871983	0.764331	0.777788	0.852247	0.838791
29	1	1
29	2	0	1	0.957643	0.941068	0.927256	0.946593	0.937385	0.937385	0.934622	0.91989	0.975138	0.928177	0.932781	0.934622	0.909761	0.948435	0.918048	0.915285	0.91989	0.901473	0.895948	0.913444	0.895028	0.913444	0.82965	0.890424	0.895028	0.860037	0.899632	0.864641	0.884899	0.891344	0.911602	0.952118	0.913444	0.939227	1.0709	0.953039	0.935543	0.906077	0.90884	0.891344	0.904236	0.847145	0.870166	0.883978	0.855433	0.873849
29	3	0	1	0.946725	0.89869	0.820087	0.835808	0.928384	0.961572	0.950218	0.928384	0.913537	0.954585	0.948472	0.938865	0.959825	0.963319	0.937118	0.916157	0.905677	0.875109	0.860262	0.855022	0.821834	0.834061	0.765066	0.934498	0.828821	0.936245	0.946725	0.920524	0.941485	0.937991	0.936245	0.940611	0.917031	0.950218	0.856769	0.881223	0.853275	0.915284	0.875109	0.868996	0.897817	0.800873	0.836681	0.8131	0.853275	0.757205
29	4	0	1	0.986538	0.996154	1.06731	0.955769	0.916346	0.833654	0.882692	1.07115	0.993269	0.914423	0.906731	0.898077	0.905769	0.886538	0.931731	0.889423	0.946154	0.930769	0.894231	0.856731	0.840385	0.940385	0.865385	0.841346	0.975	0.845192	0.960577	0.789423	0.805769	0.781731	0.788462	0.799038	0.725962	0.746154	0.839423	0.9125	0.854808	0.829808	0.861538	0.8125	0.779808	0.7875	0.760577	0.711538	0.781731	0.845192
29	5	0	1	1.00266	0.923623	0.819716	0.853464	0.854352	0.905861	1.10568	0.946714	0.83659	0.933393	0.989343	0.887211	0.871226	1.17673	0.986679	1.00444	0.997336	0.618117	0.924512	1.07282	1.12522	0.986679	0.947602	1.0675	0.924512	1.01421	1.07726	0.943162	0.9254	0.955595	1.00355	0.942274	0.931616	0.920959	0.866785	0.849023	0.820604	0.765542	0.893428	0.904085	0.937833	0.479574	0.774423	1	0.801954	1.08881
29	6	0	1	1.00165	1.10453	1.04115	1.04691	0.982716	0.911934	0.917695	0.948148	1.10453	0.99177	0.947325	0.953086	0.911934	0.884774	0.950617	0.984362	0.910288	0.960494	0.97284	0.882305	0.832099	0.794239	0.764609	0.807407	0.958848	0.723457	0.785185	0.793416	0.77284	0.762963	0.758848	0.806584	0.786008	0.893004	0.775309	0.993416	0.918519	0.786008	0.790123	0.823045	0.844444	0.799177	0.689712	0.826337	0.785185	0.849383
29	7	1
29	8	1
29	9	1
29	10	0	1	0.59381	0.604449	0.65764	0.840426	0.894584	0.979691	0.953578	1.04352	1.0029	1.05899	1.10735	1.18569	1.22437	1.25919	1.20503	1.12476	1.10735	1.04836	0.94971	0.927466	0.958414	0.945841	1.05319	1.05803	1.11799	1.17602	1.15957	1.07737	1.09478	1.04739	1.08801	1.08414	1.12766	1.16828	1.19342	1.16538	1.21277	1.14023	1.147	1.0677	1.03578	1.03965	1.06286	1.03965	1.02515	1.0087
29	11	1
29	12	0	1	0.953186	0.93368	0.916775	1.0013	1.21326	1.25878	0.954486	1.10663	1.05982	1.12614	1.3186	1.24187	1.29389	1.27048	1.41873	1.21326	1.30039	1.3173	1.50065	1.3355	1.40182	1.48765	1.41482	1.35111	1.44603	1.39532	1.43563	1.3186	1.3225	1.45904	1.44473	1.36931	1.31469	1.39792	1.3485	1.28479	1.13654	1.52276	1.49415	1.70351	1.31209	1.3433	1.36541	1.58388	1.46814	1.38622
29	13	0	1	1.02722	0.972782	0.969758	1.03327	1.01915	0.980847	1.01109	0.977823	1.00907	0.993952	0.975806	0.981855	0.935484	0.961694	1.00907	0.948589	0.978831	1.00605	1.05544	1.0504	0.996976	1.21472	1.00504	0.996976	1.05242	1.05948	1.00302	0.980847	1.00806	0.991935	0.941532	1.00806	0.982863	0.939516	1.01008	1.05141	1.18448	1.18347	1.00706	1.00907	1.06956	0.945565	1.23387	1.08266	0.969758	0.993952
29	14	1
29	15	0	1	0.998981	1.08257	1.05097	1.00917	1.04281	1.02446	1.00204	1.02039	1.00102	0.994903	1.01019	1.03874	1.03976	1.01529	0.992864	1.0051	0.966361	0.993884	1.03976	1.0265	1.0367	1.07136	0.889908	0.914373	0.932722	0.908257	0.859327	0.914373	0.913354	0.85423	0.912334	0.93476	0.908257	0.906218	0.826707	0.905199	0.873598	0.821611	0.803262	0.827727	0.850153	0.808359	0.829766	0.861366	0.866463	0.83894
29	16	0	1	1.02209	1.03514	1	1.03815	1.02309	1.07028	1.05924	1.07229	1.07229	1.09839	1.07631	1.08735	1.08635	1.05723	1.05422	1.0261	1.05823	1.02912	0.9749	1.01104	1.03012	1.06325	1.00904	1.01104	1.01807	1.02912	1.06526	1.07028	1.08133	1.06225	1.07932	1.12048	1.11847	1.20482	1.06727	1.14257	1.15763	1.05622	1.04518	1.03012	1.04819	1.04719	1.11345	1.11747	1.1245	1.1245
29	17	0	1	0.960823	0.927522	0.837414	0.902057	0.927522	0.900098	0.958864	0.954946	0.940255	0.911851	0.86288	0.892262	0.924584	0.91381	0.902057	0.909892	0.851126	0.855044	0.812929	0.807052	0.816846	0.828599	0.851126	0.739471	0.727718	0.742409	0.817826	0.739471	0.75906	0.742409	0.768854	0.752204	0.790402	0.774731	0.703232	0.771792	0.80999	0.808031	0.789422	0.801175	0.779628	0.75808	0.749265	0.733595	0.700294	0.716944
29	18	0	1	0.996387	1.00361	1.0009	0.961156	0.879855	0.910569	0.931346	0.894309	0.876242	0.854562	0.869919	0.863595	0.848238	0.884372	0.891599	0.869015	0.900632	0.919603	0.881662	0.882565	0.819332	0.902439	0.834688	0.858175	0.863595	0.826558	0.879855	0.849142	0.873532	0.853659	0.850045	0.850045	0.830172	0.855465	0.805781	0.833785	0.839205	0.770551	0.817525	0.782294	0.785005	0.809395	0.825655	0.820235	0.871725	0.878049
29	19	0	1	0.979651	0.888566	0.965116	0.936047	0.975775	0.99031	0.936047	0.965116	0.943798	0.988372	0.975775	0.965116	0.926357	1.13372	0.919574	0.917636	0.902132	0.876938	0.895349	0.88469	0.907946	0.898256	0.860465	0.962209	0.920543	0.853682	0.916667	0.918605	0.93314	0.892442	0.907946	1.39438	1.36047	1.32849	1.40601	1.30136	1.29554	1.36822	1.43605	1.30136	1.37403	1.40213	1.47578	1.30039	1.29942	1.28004
29	20	0	1	0.883379	0.89899	0.913682	0.977043	0.880624	0.894399	0.910927	0.857668	0.896235	0.887052	0.782369	0.832874	0.860422	0.853076	0.81359	0.783287	0.788797	0.775941	0.76584	0.728191	0.706152	0.697888	0.738292	0.794307	0.798898	0.797062	0.812672	0.76584	0.782369	0.75023	0.759412	0.812672	0.769513	0.766758	0.815427	0.777778	0.734619	0.75023	0.772268	0.747475	0.730946	0.707989	0.738292	0.745638	0.724518	0.737374
29	21	0	1	0.853002	1.04451	0.909938	0.808489	0.807453	1.27743	0.8706	0.904762	0.931677	1.06108	1.15321	0.905797	0.742236	0.831263	0.935818	1.06936	0.966874	0.721532	0.821946	1.06315	0.953416	0.94617	0.923395	0.782609	0.766046	0.748447	0.741201	1.08696	0.725673	0.79089	0.805383	0.704969	0.804348	0.716356	0.913043	0.674948	0.57764	0.738095	0.885093	0.6853	0.669772	0.680124	0.986542	0.808489	0.592133	0.600414
29	22	1
29	23	0	1	0.943005	0.924352	0.904663	0.909845	0.978238	0.954404	0.953368	0.989637	0.98342	1	1.03005	1.0601	0.925389	2.13575	1.07358	0.928497	1.02902	1.02073	1.02383	1.03316	1.04352	1.06425	0.967876	1	0.977202	0.92228	1.00725	1.02073	1.04767	1.02383	1.08912	2.93161	2.99585	3.1285	3.49223	2.06632	1.71813	2.88497	3.01969	2.77927	2.81036	3.47876	3.49741	2.87772	2.80207	3.07358
29	24	0	1	1.04883	0.998983	0.955239	1.00916	0.943032	0.972533	0.946083	0.960326	1.00509	0.89115	0.987792	0.983723	0.912513	0.919634	0.982706	0.943032	0.980671	0.930824	0.95117	0.950153	1.00509	1.10275	1.05392	1.08037	1.0468	0.978637	0.990844	0.998983	1.03662	1.02136	1.0529	1.00916	1.06816	1.06307	1.10478	1.09969	1.30824	1.11292	0.997965	1.08444	1.07223	0.982706	1.03561	1.09766	1.01221	0.918616
29	25	0	1	0.971026	0.740894	0.960265	0.67053	1.01407	1.00662	0.831126	0.947848	0.817053	1.02235	1.06623	0.84851	0.791391	0.720199	0.754967	0.815397	0.737583	0.765728	0.804636	0.793046	0.88245	0.81457	0.739238	1.00993	0.844371	0.751656	0.82202	0.754967	0.835265	0.774007	0.756623	1.05381	0.856788	0.854305	0.750828	0.876656	1.12003	0.822848	0.985927	0.576987	0.912252	0.801325	1.08858	0.841887	0.850166	0.900662
29	26	1
30	1	1
30	2	0	1	1.01901	1.02757	1.05513	1.04183	1.02852	1.03422	1.01806	1.01806	1.00285	0.951521	0.985741	0.968631	0.961027	0.975285	0.941065	0.970532	0.957224	0.958175	0.93251	0.93251	0.927757	0.928707	0.958175	0.920152	0.918251	0.918251	0.947719	0.971483	0.961977	0.941065	0.967681	0.980038	0.977186	0.994297	1.06844	1.01996	1.04563	0.996198	1.01711	0.994297	0.944867	0.88308	0.928707	0.977186	0.93346	1.03232
30	3	0	1	0.970845	1.02624	0.998056	1.01652	1.01361	1.04956	0.996113	1.02818	1.03207	1.0243	0.991254	1.02332	1.05539	0.990282	0.971817	1.0243	1.03401	1.00389	0.962099	0.885326	0.897959	0.865889	0.898931	0.921283	0.936832	0.972789	0.96793	0.992225	0.988338	0.98931	1.00583	0.999028	1.0068	1.03984	1.05442	1.0068	0.988338	0.973761	1.01652	0.921283	0.863946	0.782313	0.816327	0.846453	0.804665	0.810496
30	4	0	1	0.961814	0.983294	0.880668	0.754177	0.792363	0.854415	0.71599	0.75179	0.854415	0.739857	0.742243	0.763723	0.591885	0.644391	0.608592	0.642005	0.606205	0.529833	0.680191	0.622912	0.620525	0.618138	0.539379	0.53222	0.53222	0.53222	0.579952	0.587112	0.718377	0.73747	0.680191	0.73031	0.639618	0.713604	0.74463	0.572792	0.653938	0.656325	0.591885	0.646778	0.694511	0.675418	0.725537	0.72315	0.708831	0.682578
30	5	0	1	1.96488	2.5342	2.14048	1.70795	1.73013	2.15896	1.90758	1.31054	1.60259	1.2902	1.7098	1.07209	0.937153	1.10351	1.03512	1.22551	1.43253	1.55638	1.58226	1.2329	1.48059	1.76895	1.20887	0.504621	0.528651	0.589649	0.868762	1.14048	1.53789	1.54898	0.866913	0.939002	0.602588	0.67098	0.959335	1.39926	2.48244	1.49723	2.06285	1.77634	0.84658	0.711645	0.83549	1.16266	0.720887	0.667283
30	6	0	1	1.0544	1.0825	1.11333	1.26836	1.10607	1.13418	1.14869	1.0408	1.02267	0.936537	1.00091	1.00453	0.956482	0.897552	0.932004	0.939257	0.973708	0.968268	0.922937	0.947416	0.912965	0.985494	1.01541	0.907525	0.911151	0.928377	0.951043	0.912058	0.922937	0.888486	0.959202	0.887579	0.898459	0.922937	1.17044	1.04442	1.03445	1.03898	1.06709	1.03083	1.07162	0.912058	1.00544	1.14234	1.01088	1.20218
30	7	1
30	8	1
30	9	1
30	10	1
30	11	1
30	12	0	1	1.04271	1.03438	1.01562	1.03229	0.989583	1.00104	0.995833	1.02187	0.986458	0.978125	1.03438	1.05729	1.02187	1.04271	1.14583	1.10833	1.22917	1.15	1.16979	1.10833	1.09062	1.08437	1.13438	1.14792	1.17812	1.20937	1.26875	1.22188	1.31667	1.3	1.31771	1.32188	1.32917	1.23542	1.27917	1.21979	1.13438	1.09271	1.22917	1.25	1.24687	1.08021	1.32708	1.26771	1.29271	1.25729
30	13	0	1	1.00487	1.01949	1.04288	1.11209	1.07602	1.02827	1.01072	1.04873	1.01949	1.03021	1.0039	0.998051	0.989279	1.01852	0.965887	0.971735	0.94152	0.97076	1.01657	1.01559	1.01949	1.00292	1.09357	1.07797	1.11501	1.05556	1.09747	1.09649	1.0809	1.04971	1.03509	1.08967	1.05653	1.07115	1.19688	1.16862	1.18616	1.1306	1.03411	1.0039	0.930799	0.982456	1.04191	0.98538	1.05361	1.17934
30	14	0	1	0.98234	0.961369	0.942605	0.901766	0.95585	0.959161	0.939294	0.967991	1.16115	0.888521	0.943709	1.13687	0.983444	0.924945	1.08057	1.06291	1.02097	1.02097	0.922737	1.00221	0.903974	0.995585	0.962472	0.996689	0.919426	1.01656	0.965784	0.975717	0.909492	0.857616	0.99117	1.11369	0.997792	0.94702	0.987859	1.02649	1.01435	1.13245	0.959161	0.996689	0.965784	0.90287	0.963576	0.640177	0.95585	1.01214
30	15	0	1	1.00595	1.00793	1.00297	1.00991	1.0109	0.999009	1.01487	1.01487	1.00297	0.996036	0.998018	0.993062	1.00595	1.0109	1.02577	1.02874	1.04757	1.03667	1.03072	1.02577	1.02775	1.01388	1.03667	1.02577	1.0337	1.02874	1.03171	1.03865	1.02775	1.01784	1.01685	1.0218	1.01883	1.01982	1.05451	1.04856	1.04955	1.00991	1.00595	1.00793	1.00793	1.00793	0.998018	0.968285	0.951437	0.961348
30	16	0	1	1.06312	1.05523	1.07002	1.12229	1.05621	1.09369	1.08087	1.04536	1.06903	1.09665	1.05424	1.08284	1.04241	1.0355	1.01085	0.99211	1.00986	1.03254	1.01282	1.08679	1.02761	0.960552	0.984221	1.05523	0.990138	0.981262	1.03254	0.960552	1.03353	0.989152	1.00493	1.04536	1.00296	1.00099	1.16371	1.13609	1.1499	0.997041	1.00789	0.985207	0.994083	0.897436	0.945759	0.99211	0.933925	0.973373
30	17	0	1	0.993289	0.996165	0.991371	0.988495	0.977948	0.988495	0.967402	0.964525	0.949185	0.953979	0.936721	0.963567	0.932886	0.95302	0.944391	0.955896	0.93768	0.912752	0.908917	0.947267	0.950144	0.941515	0.924257	0.897411	0.927133	0.928092	0.921381	0.919463	0.969319	0.931927	0.924257	0.963567	0.946309	0.967402	0.964525	0.941515	0.940556	0.994247	0.950144	0.959732	1.0326	0.949185	1.10547	1.06328	0.930968	1.04314
30	18	0	1	0.992835	1.1085	1.14227	1.10645	1.11259	1.08393	1	1.04504	1.01433	1.04094	1.02764	1.16581	1.18117	1.06755	1.04094	1.07267	1.03275	1.03685	1.12692	1.10645	1.11771	1.13101	0.980553	1.02968	1.09928	1.00512	0.981576	0.976459	1.01433	0.939611	1.0174	1.01228	1.04811	0.979529	1.13204	1.21699	1.09314	1.00716	1.01433	1.01228	0.9652	0.946776	0.799386	0.845445	0.981576	0.963153
30	19	0	1	1.02484	0.943882	0.981601	0.975161	0.927323	0.965041	0.99632	0.973321	0.930083	0.929163	0.874885	0.968721	0.965961	0.99448	0.892364	0.930083	0.894204	0.838086	0.812328	0.803128	0.767249	0.785649	0.857406	0.785649	0.729531	0.780129	0.815087	0.736891	0.801288	0.768169	0.841766	0.794848	0.806808	0.842686	0.816007	0.910764	0.831647	0.771849	0.779209	0.808648	0.863845	0.769089	0.836247	0.813247	0.787489	0.771849
30	20	0	1	1.02724	0.948155	0.973638	0.978032	0.943761	0.981547	1.09139	1.00351	0.866432	0.864675	0.851494	1.05097	1.01318	0.996485	0.821617	0.910369	0.807557	0.70826	0.675747	0.598418	0.61775	0.642355	0.741652	0.695958	0.705624	0.683656	0.773286	0.663445	0.719684	0.634446	0.693322	0.679262	0.672232	0.765378	0.750439	1.01142	0.728471	0.575571	0.610721	0.61775	0.693322	0.659051	0.724077	0.724077	0.6529	0.697715
30	21	0	1	1.02207	0.819578	1.19482	0.99904	1.00864	0.918426	1.03263	1.07294	1.03647	0.96833	0.973129	1.06526	1.04031	0.979846	0.933781	0.735125	0.890595	0.996161	0.831094	0.853167	1.19482	0.972169	1.03071	0.930902	0.854127	0.8762	0.87428	1.19578	1.13916	1.23225	1.16027	1.07486	0.925144	1.07774	1.22361	1.09213	0.918426	0.960653	1.37332	0.871401	1.03743	0.954894	0.508637	0.426104	0.509597	0.364683
30	22	0	1	0.996575	0.838185	0.8125	0.907534	0.858733	0.903253	0.906678	1.11473	1.09846	0.919521	0.805651	0.838185	0.817637	0.856164	0.877568	0.979452	0.944349	1.11216	1.03339	1.06764	0.899829	0.878425	0.961473	0.981164	0.940068	0.888699	0.860445	0.787671	0.92637	1.08818	0.986301	0.874144	1.02226	0.931507	0.932363	0.720034	0.822774	0.768836	0.887842	1.11387	1.11301	1.03253	2.08818	1.14555	0.829623	0.927226
30	23	1
30	24	0	1	0.992271	0.962319	0.941063	0.88599	0.89372	0.932367	0.916908	0.937198	0.916908	0.915942	0.918841	0.9343	0.929469	0.95942	0.958454	0.951691	0.936232	0.919807	0.902415	0.881159	0.857005	0.85314	0.842512	0.805797	0.771014	0.735266	0.73913	0.720773	0.765217	0.740097	0.771014	0.763285	0.790338	0.788406	0.777778	0.742995	0.758454	0.857971	0.805797	0.918841	0.830918	0.740097	0.771014	0.704348	0.790338	0.727536
30	25	1
30	26	1
31	1	0	1	0.988107	0.943508	1.00396	1.05748	1.05253	1.08325	1.03271	1.01487	1.01388	1.04856	1.04063	1.06541	1.00099	0.951437	0.93558	0.896928	0.83449	0.845391	0.906838	0.847374	0.835481	0.838454	0.857284	0.841427	0.87116	0.873142	0.877106	0.85332	0.92666	0.922696	0.95441	0.873142	0.934589	0.9445	0.992071	0.959366	0.936571	1.00991	1.03568	0.983152	0.960357	1.01982	0.994054	0.9445	1.01388	0.929633
31	2	1
31	3	0	1	0.828734	0.839286	0.819805	0.878247	0.881494	0.810877	0.935877	0.891234	0.918831	0.909091	0.908279	0.953734	0.959416	0.905032	0.963474	0.930195	0.908279	0.883117	0.818182	0.961851	0.883929	0.873377	0.810065	0.847403	0.870942	0.914773	0.955357	0.906656	0.955357	0.93263	0.88474	0.930195	0.92776	0.948864	1.02354	0.984578	1.00649	0.946429	0.977273	0.959416	0.905032	0.836039	0.868506	0.914773	0.928571	0.920455
31	4	1
31	5	0	1	1.01237	1.01012	1.00506	1.12992	1.16929	1.40326	1.15186	1.16929	1.29415	1.20304	0.964004	1.06974	1.027	1.12655	1.1631	1.09618	1.12823	1.27728	1.27334	0.903825	1.19798	1.34477	1.05624	1.06468	1.26772	1.42238	1.46907	1.31552	1.3099	1.42126	1.37458	1.54556	1.6721	1.70866	1.93251	2.02306	1.48256	1.68504	1.53375	1.6243	1.55512	1.45501	1.3189	1.01462	1.33296	1.32621
31	6	0	1	0.866726	0.78712	0.762075	0.884615	0.915921	0.939177	0.806798	0.767442	0.890877	0.968694	0.881038	0.889088	0.820215	0.773703	0.945438	0.695886	0.520572	0.60644	0.652952	0.644007	0.593918	0.62254	0.583184	0.539356	0.723614	0.557245	0.541145	0.560823	0.657424	0.67263	0.759392	0.627013	0.70483	0.644902	0.66458	0.703936	0.683363	0.820215	0.601073	0.831843	0.586762	0.565295	0.700358	0.62254	0.738819	0.502683
31	7	1
31	8	0	1	0.953941	0.955988	0.784033	1.15865	1.13511	1.06551	0.969294	0.790174	0.983623	0.897646	1.0174	0.896622	0.847492	0.752303	0.67349	0.657114	0.568066	0.544524	0.571136	0.598772	0.532242	0.532242	0.463664	0.489253	0.477994	0.475947	0.456499	0.439099	0.448311	0.512794	0.479017	0.423746	0.482088	0.467758	0.558854	0.568066	0.532242	0.548618	0.55783	0.4739	0.475947	0.512794	0.503582	0.465711	0.419652	0.435005
31	9	0	1	1.01156	1.04277	1.2	1.08671	1.10867	1.12832	1.10058	1.09017	0.980347	1.17919	1.12717	1.22428	1.11676	1.00809	0.936416	0.926012	0.793064	0.796532	0.849711	0.818497	0.757225	0.758382	0.89711	0.816185	0.83815	0.848555	0.815029	0.860116	1.03699	0.934104	1.04162	0.834682	0.943353	0.97341	1.00809	0.855491	0.908671	1.13988	1.2578	1.21156	1.13988	1.31098	1.20116	1.19653	1.27514	1.0659
31	10	0	1	0.777353	0.612854	0.736802	0.785769	0.827085	0.86534	0.871461	0.905126	0.980872	0.930375	0.948738	1.00765	1.00459	1.0153	1.01683	1.0482	0.99694	0.974751	0.890589	0.886764	0.843152	0.832441	0.912012	0.938026	0.984698	1.00153	1.0352	0.870696	1.02142	0.976282	1.02142	1.03443	1	1.06503	1.08952	1.15685	1.19051	1.04514	1.07957	0.985463	0.982402	0.92961	1.01607	0.959449	0.973986	0.92961
31	11	1
31	12	0	1	0.904819	0.943373	0.916867	0.96747	1.02651	0.963855	0.975904	0.971084	1.00964	0.918072	0.989157	0.981928	0.955422	1.02048	1.08072	1.11325	1.02651	0.978313	1.11566	1.15542	1.1253	1.19759	1.2012	1.08554	1.18313	1.02289	1.25663	1.35542	1.25301	1.23133	1.32169	1.26867	1.33855	1.21807	1.22651	1.16747	1.18072	1.03735	1.10723	1.05422	1.24458	1.1253	1.18434	1.14217	1.15542	1.03976
31	13	1
31	14	1
31	15	0	1	0.91224	0.581986	0.536952	0.494226	0.454965	0.464203	0.479215	0.446882	0.453811	0.443418	0.426097	0.442263	0.442263	0.474596	0.476905	0.508083	0.503464	0.47806	0.47806	0.464203	0.469977	0.452656	0.430716	0.459584	0.446882	0.476905	0.47806	0.524249	0.525404	0.489607	0.494226	0.461894	0.524249	0.5	0.240185	0.222864	0.250577	0.32679	0.267898	0.275982	0.311778	0.26097	0.306005	0.26097	0.287529	0.236721
31	16	0	1	0.935337	0.757741	1.0929	0.886157	0.82969	0.945355	0.967213	0.970856	0.875228	0.913479	0.938069	0.865209	0.920765	0.744991	0.907104	0.859745	0.886157	0.712204	0.858834	0.79235	0.837887	0.884335	0.968124	0.95173	0.921676	0.897996	0.95082	0.948998	0.916211	0.93898	0.934426	0.75592	0.770492	0.877049	0.992714	0.980874	0.974499	0.833333	0.954463	0.834244	0.826047	0.815118	0.819672	0.728597	1.14845	0.928051
31	17	0	1	1.04213	0.945838	0.972919	0.97994	0.95988	0.986961	1.02307	1.03511	1.0662	1.03912	1.05817	1.04614	1.03009	1.0682	1.09428	1.04714	0.974925	1.05617	1.03811	1.01103	1.00301	1.06018	0.993982	0.982949	0.976931	0.987964	0.970913	0.948847	1.01204	0.931795	0.905717	0.909729	0.902708	0.918756	0.962889	0.94985	0.870612	0.85657	0.869609	0.869609	0.918756	0.842528	0.889669	0.821464	0.885657	0.858576
31	18	0	1	1.03775	0.990792	1.04604	1.18232	1.09669	1.05525	1.01473	1.05801	1.03315	1.04696	1.09392	1.05341	0.998158	1.05709	1.05433	1.04788	0.968692	1.02947	1.22007	1.02578	1.0488	0.983425	1.01565	1.05433	1.00184	1.00368	1.02394	1.02394	1.04052	1.05249	1.05157	1.00552	1.01842	0.983425	0.973297	0.965009	1.00921	1.07366	1.01934	0.998158	1.02486	1.01657	1.08564	1.00645	0.989871	1.05617
31	19	0	1	0.858075	0.750408	0.814029	0.895595	0.881729	0.900489	0.879282	0.982055	1.00245	0.973899	0.982055	1.00979	1.00816	1.04976	1.0261	1.02447	1.03344	1.01631	0.969821	0.930669	0.909462	0.898042	0.983687	0.991843	1.0367	1.01631	1.0571	0.922512	1.06281	1.02529	1.07259	1.10196	1.06525	1.11664	1.12316	1.18515	1.23736	1.05628	1.09951	1.02447	1.04649	0.996737	1.04405	0.999184	1.01794	0.968189
31	20	0	1	1.26188	1.00739	1.06441	1.31151	1.08131	0.973601	0.894403	1.07603	1.09293	1.24182	1.02112	1.05174	0.956705	1.14889	1.1246	0.973601	1.18691	1.2207	1.55544	0.776135	1.03379	0.972545	1.17951	1.08765	1.3189	1.02851	1.10032	1.10032	1.17846	1.08553	1.23442	1.15206	1.25238	1.26082	1.1774	1.31045	1.64731	1.06758	1.24076	1.13728	1.22703	1.31996	1.04541	0.909187	0.921859	1.00634
31	21	1
31	22	1
31	23	1
31	24	0	1	1.17436	1.2041	1.19692	1.63179	1.2041	1.20513	1.19692	1.20308	1.26872	1.27487	1.25538	1.25333	1.24308	1.31692	1.29641	1.30359	1.36718	1.36718	1.37846	1.35897	1.40718	1.42872	1.34256	1.45231	1.29436	1.38462	1.45436	1.48718	1.37846	1.45846	1.47795	1.46872	1.49538	1.46462	1.4759	1.36103	1.39487	1.25846	1.28103	1.39897	1.50359	1.32	1.29641	1.3241	1.54051	1.29436
31	25	1
31	26	1
32	1	0	1	0.984556	0.990347	0.975869	0.975869	0.957529	1.01062	0.977799	1	0.976834	0.973938	0.98166	0.965251	0.965251	0.974903	0.984556	0.980695	0.990347	0.970077	0.97973	0.998069	0.999035	1.01641	0.998069	0.998069	0.988417	1.00386	1.05888	1.03861	1.06178	1.02606	1.07915	1.10135	1.10811	1.1168	1.10328	1.11486	1.17568	1.11004	1.14672	1.12259	1.111	1.09073	1.07722	1.07915	1.0666	1.05792
32	2	0	1	0.983622	0.992293	0.975915	0.975915	0.957611	1.00963	0.976879	1	0.974952	0.973025	0.980732	0.963391	0.963391	0.974952	0.982659	0.979769	0.988439	0.969171	0.978805	0.996146	0.99711	1.01541	0.995183	0.996146	0.989403	1.00193	1.05684	1.03661	1.06069	1.02408	1.07803	1.10019	1.10597	1.11561	1.10212	1.11464	1.17437	1.1079	1.14547	1.12139	1.1079	1.08767	1.07514	1.07707	1.06455	1.05684
32	3	0	1	0.966856	0.966856	0.997159	0.987689	0.962121	0.989583	0.986742	0.996212	0.962121	0.918561	0.957386	0.934659	0.935606	0.948864	0.94697	0.936553	0.929924	0.864583	0.89678	0.788826	0.863636	0.900568	0.852273	0.860795	0.849432	0.832386	0.867424	0.908144	0.965909	0.838068	0.918561	0.944129	0.947917	0.982955	0.979167	0.994318	1.06723	1.0786	1.0161	0.974432	0.997159	0.900568	0.947917	0.975379	0.934659	0.964015
32	4	0	1	1.09249	0.737958	0.800578	1.13873	1.00674	0.991329	1	1.0106	1.1079	1.0501	1.0896	1.06166	1.10308	1.08382	1.07129	1.05877	0.964355	0.900771	0.933526	0.822736	0.899807	0.938343	1.01252	1.08285	1.05202	0.960501	1.07033	1.14644	1.15318	0.878613	1.33911	1.17437	1.12428	0.961464	1.18882	1.21387	1.24952	1.07707	1.158	1.13102	1.18882	0.926782	1.36609	1.18593	0.990366	1.04046
32	5	0	1	0.967742	0.917457	0.918406	1.01803	0.88425	1.01708	1.1129	0.998102	0.974383	1.12144	0.960152	0.929791	1.06926	1.12903	0.961101	1.02562	1.05313	0.907021	0.880455	1.10152	0.891841	0.918406	0.881404	1.11954	0.950664	0.948767	1.08349	0.958254	0.969639	1.01328	0.967742	1.05977	0.87666	1.0389	1.33871	1.30171	1.21063	0.829222	0.811195	1.18975	1.05408	1.19545	1.26945	0.99241	1.01708	0.840607
32	6	1
32	7	0	1	0.99435	1.02825	0.984934	0.925612	0.949153	1.00753	0.967985	0.945386	0.940678	0.973635	0.979284	0.937853	0.919021	0.973635	1.01224	1.00471	1.03013	1.0113	1.08945	1.16102	1.1855	1.18079	1.17232	1.19115	1.06026	1.16384	1.27589	1.27872	1.33522	1.30508	1.35593	1.31827	1.33051	1.33333	1.32957	1.37194	1.45009	1.31168	1.37382	1.45857	1.41431	1.48776	1.33616	1.33145	1.43785	1.39642
32	8	0	1	0.971307	1.03932	1.02338	0.994687	1.03294	1.02763	1.02338	1.02976	1.02444	1.00638	0.986185	0.94474	0.974495	0.977683	1.14453	1.05739	0.991498	1.02232	0.990436	1.15515	1.02338	0.974495	0.963868	0.969182	0.964931	0.842721	0.956429	0.986185	1.07758	1.0882	1.05739	1.06164	1.06376	1.09883	1.02232	1.17322	1.12646	0.937301	0.980871	0.947928	1.0797	1.01913	0.814028	0.840595	0.883103	0.859724
32	9	0	1	0.988299	1.0063	0.965797	0.890189	0.911791	0.982898	0.944194	0.938794	0.89649	0.952295	0.977498	0.926193	0.893789	0.954995	0.970297	0.972997	1.0216	0.990099	1.10081	1.17102	1.21422	1.22952	1.21512	1.23042	1.06751	1.21242	1.34023	1.34023	1.38254	1.34113	1.41584	1.38794	1.39064	1.38704	1.39424	1.40054	1.51845	1.37084	1.45635	1.57156	1.48155	1.58866	1.45005	1.45545	1.57876	1.52925
32	10	0	1	0.748588	0.706215	0.84275	0.887947	0.899247	0.919021	0.854991	0.936911	0.912429	0.913371	0.902072	0.927495	0.952919	0.90678	0.885122	0.844633	0.799435	0.783427	0.739171	0.734463	0.716573	0.76742	0.745763	0.758945	0.801318	0.808851	0.800377	0.781544	0.774011	0.69774	0.791902	0.797552	0.813559	0.79096	0.848399	0.806968	0.822034	0.723164	0.784369	0.789077	0.815443	0.789077	0.770245	0.776836	0.795669	0.754237
32	11	1
32	12	0	1	0.896682	0.909953	0.823697	0.956398	0.976303	0.913744	0.913744	0.940284	0.980095	0.940284	0.868246	0.898578	0.878673	0.856872	0.939336	0.938389	0.890047	0.951659	0.887204	0.906161	0.886256	0.905213	0.89763	0.821801	0.90237	0.903318	0.901422	0.87109	0.854028	0.872986	0.852133	0.82654	0.869194	0.909005	1.25972	1.10711	0.914692	0.852133	0.948815	0.790521	0.834123	0.798104	0.776303	0.797156	0.812322	0.653081
32	13	0	1	1.06302	1.00083	0.832504	0.798507	0.754561	0.822554	0.878109	0.821725	0.820066	0.841625	0.735489	0.677446	0.577944	0.719735	0.733831	0.792703	0.810945	0.740464	0.661692	0.781924	0.707297	0.649254	0.935323	0.884743	0.922886	0.8466	0.99005	0.803483	0.974295	0.808458	0.970149	0.926202	0.950249	0.976783	1.09536	0.878109	0.843284	0.940299	0.800995	0.897181	0.921227	0.865672	0.996683	0.852405	0.996683	1.04312
32	14	0	1	1.04832	1.09172	0.715976	0.974359	0.806706	0.893491	0.981262	1.18935	1.03156	0.985207	0.884615	0.842209	0.804734	0.726824	0.808679	0.686391	0.981262	1.1075	1.11834	1.01578	1.11045	1.14694	1.02959	0.646943	0.817554	0.856016	0.999014	0.946746	0.86785	0.779093	0.857002	0.893491	0.947732	1.0069	1.32051	0.923077	0.975345	0.868836	0.795858	0.685404	0.726824	0.676529	1.0069	0.773176	0.664694	0.708087
32	15	0	1	0.921861	0.958736	0.966637	0.884987	0.832309	0.877085	0.942932	0.870061	0.799824	0.737489	0.748025	0.756804	0.757682	0.728709	0.734855	0.750658	0.791923	0.717296	0.736611	0.752414	0.742757	0.740123	0.741879	0.766462	0.712028	0.786655	0.772608	0.770852	0.76295	0.697981	0.786655	0.76734	0.780509	0.903424	0.873573	0.808604	0.782265	0.769974	0.813872	0.723442	0.755048	0.703248	0.807726	0.766462	0.778753	0.829675
32	16	0	1	1.07531	1.01674	0.814854	1.02615	1.00523	1.08368	0.963389	1.00105	0.963389	1.02301	1.28243	1.1182	0.988494	1.19247	1.0523	0.969665	0.976987	1.03138	1.13494	0.979079	0.951883	1.0272	1.01464	1.02092	1.12866	0.950837	0.944561	0.906904	1.00209	0.906904	0.910042	1.00941	1.14644	0.953975	1.01569	0.878661	0.975941	1.00105	0.885983	0.849372	0.893305	0.846234	0.884937	0.927824	0.959205	1.0272
32	17	0	1	0.983141	0.976043	0.938776	0.959184	0.928128	0.93079	0.918367	0.961846	0.942325	0.92724	0.909494	0.897959	0.891748	0.839397	0.839397	0.859805	0.882875	0.864241	0.811003	0.843833	0.819876	0.893523	0.829636	0.879326	0.892635	0.849157	0.853594	0.842059	0.837622	0.867791	0.879326	0.853594	0.880213	0.868678	0.873114	0.841171	0.82165	0.842059	0.834073	0.803017	0.820763	0.824312	0.870453	0.863354	0.878438	0.893523
32	18	0	1	0.982841	0.999047	1.00477	0.999047	0.990467	0.986654	0.988561	0.992374	0.940896	0.978074	0.965682	0.964728	0.971401	0.963775	1.00191	1.00095	0.979981	0.974261	0.999047	0.979981	1.01239	0.999047	0.998093	1.02288	0.981888	0.956149	0.960915	0.952336	0.968541	0.949476	0.962822	1	0.964728	0.977121	1.09628	1.0448	1.07626	0.932316	0.967588	0.922784	0.976168	0.938036	0.985701	0.983794	0.941849	0.959009
32	19	0	1	1.06838	1.10826	1.03704	1.05603	1.05318	1.07597	1.09307	1.08357	1.08927	1.09307	1.03134	0.964862	0.91548	0.890788	0.918329	0.898386	0.923077	0.940171	0.889839	0.908832	0.955366	0.927825	0.901235	0.924027	0.94207	0.94397	0.97246	0.952517	0.960114	0.94397	0.968661	0.975309	1.01899	1.03989	1.06458	1.01425	1.00665	1.07217	1.02659	0.996201	0.979107	0.932574	0.940171	0.876543	0.893637	0.882241
32	20	0	1	0.953774	0.854717	0.774528	0.830189	0.85283	0.891509	0.914151	0.965094	0.938679	0.899057	0.940566	0.893396	0.840566	0.950943	0.920755	0.866038	0.868868	0.835849	0.791509	0.814151	0.795283	0.901887	0.838679	0.866038	0.858491	0.878302	0.84717	0.872642	0.820755	0.866981	0.878302	0.830189	0.849057	0.908491	0.966038	0.911321	0.809434	0.934906	0.911321	0.859434	0.907547	0.85283	0.866038	0.838679	0.835849	0.888679
32	21	1
32	22	0	1	0.917808	0.911416	0.920548	0.90137	0.957991	1.01826	1.07854	0.99726	0.989954	1.04292	0.858447	0.838356	0.853881	0.879452	0.871233	1.02648	0.993607	1.03562	0.945205	0.947945	1.17991	0.969863	0.986301	1.08311	1.01187	1.0484	1.06667	1.01461	1.04292	1.05388	1.0137	0.947945	1.0968	1.04566	1.05297	0.950685	1	1.19909	1.11324	1.06575	1.11963	1.11142	1.02922	0.834703	0.915068	0.884018
32	23	1
32	24	0	1	1.22535	1.34809	1.25654	1.27968	1.2495	1.25755	1.24447	1.21227	1.22837	1.25352	1.27666	1.07243	1.02616	0.970825	0.984909	0.892354	0.920523	0.945674	0.904427	0.942656	0.925553	0.897384	0.909457	0.910463	0.94165	0.980885	0.968813	0.987928	1	0.943662	1.0332	1.05936	1.08853	1.11066	1.15795	1.10865	1.1338	1.15795	1.11066	1.1167	1.02113	0.920523	0.976861	0.967807	0.968813	0.938632
32	25	0	1	0.986378	1.27885	0.640224	0.945513	0.721154	0.699519	0.795673	0.803686	0.741186	0.814103	0.755609	0.762019	0.799679	0.74359	0.808494	0.933494	0.951923	0.967147	0.891026	0.839744	0.950321	0.939103	0.989583	0.854968	1.36699	0.717949	1.47917	0.88141	0.97516	0.910256	0.93109	1.0649	0.987179	1.11378	0.939103	0.953526	1.03926	0.695513	0.847756	0.607372	0.612179	0.872596	0.707532	0.669071	0.74359	0.836538
32	26	0	1	0.986441	0.875706	0.79435	0.772881	0.80904	0.829379	0.932203	0.851977	1.00226	1.03616	0.99774	1.0452	1.03277	1.03051	1.01469	1.08023	1.31412	1.04633	1.05537	1.10734	1.13898	1.06667	1.21582	1.18192	0.851977	1.2904	1.30734	1.22034	1.11638	0.975141	1.22147	1.14237	1.16158	1.11638	1.21582	1.20452	1.38531	1.31186	1.0565	1.21921	1.48249	1.25537	1.42373	1.20113	1.04407	1.15028
33	1	0	1	0.938462	0.945192	0.971154	0.971154	0.940385	0.935577	0.933654	0.944231	0.951923	0.984615	0.939423	0.929808	0.934615	0.955769	0.946154	0.913462	0.919231	0.900962	0.870192	0.870192	0.874038	0.855769	0.860577	0.889423	0.970192	0.922115	0.903846	0.882692	0.9375	0.948077	0.955769	0.9625	0.979808	0.997115	0.945192	0.952885	0.956731	0.976923	0.946154	0.908654	0.936538	0.904808	0.927885	0.910577	0.951923	0.936538
33	2	0	1	0.938462	0.945192	0.971154	0.971154	0.940385	0.935577	0.933654	0.944231	0.951923	0.984615	0.940385	0.930769	0.934615	0.955769	0.946154	0.913462	0.919231	0.900962	0.870192	0.870192	0.874038	0.855769	0.860577	0.889423	0.971154	0.922115	0.903846	0.882692	0.938462	0.948077	0.955769	0.963462	0.979808	0.997115	0.945192	0.952885	0.956731	0.976923	0.946154	0.908654	0.936538	0.904808	0.928846	0.910577	0.951923	0.936538
33	3	0	1	1.00689	0.970472	0.978346	0.955709	0.940945	0.941929	0.891732	0.943898	0.924213	0.938976	0.948819	0.949803	0.968504	0.989173	1.03445	0.970472	0.943898	0.966535	0.955709	0.969488	0.96063	0.931102	1.01772	0.957677	0.937008	0.973425	0.938976	0.939961	0.949803	0.943898	0.990157	1.00394	0.976378	0.983268	1.05118	0.990157	0.884843	0.976378	0.989173	0.957677	0.939961	0.929134	0.96752	0.944882	0.977362	0.926181
33	4	0	1	1.01961	1.01765	0.992157	0.997059	0.997059	1.01471	1.0049	0.97451	1.0098	1.01569	1.01078	1.02059	1.01078	1.02255	1.01275	1	0.994118	0.881373	0.981373	1.02647	0.952941	0.921569	0.994118	0.996078	0.906863	0.993137	0.997059	0.979412	0.990196	0.981373	0.947059	1.0098	0.987255	1.02451	0.993137	0.964706	0.938235	0.97549	1.03627	1.05588	1.05882	1.04902	1.07647	1.03137	0.930392	1.04706
33	5	0	1	0.942218	0.889096	0.827586	0.901212	0.903075	0.968313	0.936626	0.967381	0.981361	1.00746	0.945014	0.976701	0.988816	0.998136	0.994408	1.00373	0.99534	0.964585	0.942218	0.979497	0.948742	0.996272	0.972041	1.00652	0.991612	1.03075	0.985089	0.989748	0.986952	0.978565	0.987884	0.976701	0.981361	1.02144	1.00932	0.944082	0.988816	0.945946	0.972973	0.930103	0.945014	0.94315	0.958993	0.914259	0.918919	0.878844
33	6	1
33	7	0	1	1.00666	0.956232	0.970504	0.929591	0.905804	0.920076	0.885823	0.904853	0.831589	0.888677	1.01903	0.933397	0.892483	0.834443	0.804948	0.803045	0.751665	0.743102	0.76118	0.745956	0.707897	0.674596	0.725975	0.691722	0.718363	0.813511	0.722169	0.705994	0.708849	0.661275	0.736441	0.69648	0.750714	0.751665	0.68411	0.705043	0.69648	0.751665	0.699334	0.706946	0.734539	0.681256	0.659372	0.7098	0.753568	0.764986
33	8	0	1	1.09687	0.91221	1.04743	0.931382	0.812311	0.858729	0.821393	0.841574	0.454087	0.75782	1.09082	0.939455	0.707366	0.605449	0.568113	0.568113	0.512614	0.542886	0.596367	0.583249	0.650858	0.630676	0.521695	0.401615	0.366297	0.438951	0.379415	0.427851	0.434914	0.382442	0.371342	0.372351	0.474268	0.486377	0.239152	0.370333	0.289606	0.258325	0.28557	0.276488	0.328961	0.277497	0.209889	0.271443	0.404642	0.383451
33	9	0	1	0.96682	0.925346	0.917051	0.894009	0.891244	0.908756	0.875576	0.901382	0.891244	0.883871	0.936406	0.888479	0.893088	0.836866	0.826728	0.825806	0.764055	0.753917	0.759447	0.75023	0.711521	0.6553	0.718894	0.722581	0.76129	0.84424	0.752995	0.723502	0.724424	0.681106	0.798157	0.722581	0.774194	0.742857	0.709677	0.741935	0.738249	0.817512	0.731797	0.757604	0.771429	0.721659	0.731797	0.748387	0.787097	0.770507
33	10	0	1	0.776708	0.706449	1.05582	1.05486	0.911453	0.866218	0.893167	0.947064	0.969201	0.924928	0.924928	0.902791	0.935515	0.952839	0.905679	0.875842	0.814244	0.771896	0.685274	0.6564	0.651588	0.692012	0.743022	0.741097	0.701636	0.774783	0.909528	0.919153	0.953802	0.917228	0.965351	1.01732	1.00962	1	0.852743	0.909528	0.979788	1.13186	1.02021	0.946102	0.887392	0.879692	0.882579	0.780558	0.858518	0.880654
33	11	1
33	12	0	1	1.02017	1.02594	1.01057	1.02594	1.01345	0.998079	0.988473	0.978866	0.955812	0.979827	0.970221	0.96926	0.98367	0.95293	1.01057	0.964457	0.949087	0.967339	0.950048	0.931796	0.907781	0.902978	1.10951	1.19789	1.18924	1.18732	1.19404	1.14601	1.14697	1.15466	1.24304	1.35351	1.30644	1.30836	1.27474	1.29299	1.25072	1.22478	1.21037	1.15274	1.18732	1.23823	1.32085	1.22863	1.1489	1.15082
33	13	0	1	1.01654	1.0214	0.920233	0.975681	0.900778	0.865759	0.807393	0.817121	0.902724	0.902724	0.892996	0.860895	0.812257	0.876459	0.909533	0.857004	0.925097	0.906615	0.876459	0.914397	0.883268	0.870623	0.857004	0.88716	0.983463	0.939689	0.891051	0.820039	0.831712	0.867704	0.923152	0.950389	0.90856	0.927043	0.930934	0.92607	0.786965	0.895914	0.992218	0.881323	0.951362	0.913424	0.946498	0.913424	0.914397	0.830739
33	14	0	1	0.953786	0.954769	0.882006	0.975418	1.01573	1.04621	0.960669	0.955752	1.05998	0.904621	0.963618	0.964602	0.996067	0.94297	0.920354	0.893805	0.829892	0.749263	0.770895	0.783677	0.72763	0.74238	0.751229	0.780728	0.905605	0.831858	0.740413	0.679449	0.882989	0.966568	1.01868	0.94297	1.00295	1.05015	0.988201	0.964602	0.953786	0.86529	0.804326	0.773845	0.823992	0.885939	1.00197	1.08456	0.992134	0.976401
33	15	0	1	0.988658	1.01418	1.05577	0.996219	0.982987	0.952741	0.845936	0.846881	0.960302	1.00945	0.964083	0.92155	0.953686	0.900756	0.929112	0.916824	0.913043	0.903592	0.938563	0.91966	0.893195	0.900756	0.871456	0.879962	0.957467	0.94707	0.930057	0.934783	0.949905	0.92344	0.952741	0.931002	0.955577	0.937618	0.94518	1.03025	0.928166	0.971645	0.831758	0.864839	0.877127	0.877127	0.824197	0.807183	1.02268	0.897921
33	16	0	1	1.03579	1.0835	1.03082	1	0.997018	1.0497	0.989066	1.02485	1.02087	1.02485	1.02286	0.991054	1.01193	0.969185	0.968191	0.984095	0.980119	0.918489	0.941352	0.914513	0.925447	0.929423	0.892644	0.909543	0.895626	0.913519	0.899602	0.898608	0.870775	0.922465	0.916501	0.917495	0.909543	0.904573	0.863817	0.900596	0.907555	0.934394	0.90159	0.84493	0.889662	0.95825	1.00497	0.979125	0.982107	0.985089
33	17	0	1	0.964486	0.972897	0.97757	0.97757	0.966355	0.970093	0.993458	0.962617	0.961682	0.931776	0.971963	0.950467	1	0.91215	0.961682	0.959813	0.956075	0.936449	0.91028	0.960748	0.962617	0.992523	0.952336	0.927103	0.909346	0.902804	0.862617	0.866355	0.941121	0.92243	0.875701	0.898131	0.930841	0.911215	0.88785	0.856075	0.896262	0.843925	0.88785	0.897196	0.937383	0.883178	0.979439	0.917757	0.915888	0.876636
33	18	0	1	0.988128	1.05297	0.978995	0.911416	0.915068	0.90411	0.955251	0.884932	0.847489	0.962557	0.925114	0.875799	0.780822	0.909589	0.900457	0.940639	0.908676	0.957991	0.957078	0.96621	1.03653	1.00457	0.881279	0.899543	0.936073	0.93516	0.927854	0.922374	0.960731	0.955251	0.959817	0.944292	0.980822	0.954338	0.926941	0.940639	0.972603	0.908676	0.986301	0.897717	0.968037	0.936986	0.938813	1.07215	0.972603	1.00731
33	19	0	1	0.955045	0.903097	0.895105	0.94006	0.927073	0.968032	0.964036	0.927073	0.952048	0.948052	0.892108	0.921079	0.945055	0.985015	0.954046	0.931069	0.9001	0.909091	0.899101	0.907093	0.924076	0.919081	0.912088	0.929071	0.944056	0.961039	0.955045	0.949051	0.95005	0.91009	0.969031	0.968032	1.003	0.997003	1.07493	1.03996	1.04995	0.977023	1.03996	1.04096	0.988012	0.942058	0.986014	0.968032	0.956044	0.971029
33	20	0	1	0.879518	0.758176	0.800344	0.811532	0.805508	0.818417	0.841652	0.834768	0.821859	0.803787	0.804647	0.825301	0.839931	0.851979	0.854561	0.828744	0.787435	0.79432	0.755594	0.747849	0.744406	0.758176	0.7642	0.810671	0.783133	0.814114	0.817556	0.784854	0.809811	0.790017	0.821859	0.824441	0.825301	0.856282	0.860585	0.883821	0.809811	0.839931	0.833907	0.849398	0.839071	0.77969	0.821859	0.819277	0.820138	0.822719
33	21	1
33	22	0	1	0.824545	0.850909	1.07455	1.02545	1.02636	1.01091	1.04455	1.02182	0.998182	1.02909	0.878182	0.928182	0.897273	0.972727	0.990909	0.982727	0.977273	0.97	0.957273	0.945455	0.99	0.983636	1.00091	0.996364	1.05273	1.22273	1.04636	1.07273	1.09091	1.06364	1.08	1.21636	1.34182	1.16182	1.05636	1.27273	1.34727	1.09182	1.18818	1.30182	1.27273	1.25182	1.18545	1.02818	1.11	1.08636
33	23	0	1	1.0863	1.01507	0.856164	0.993151	1.00137	0.975342	1.09863	0.8	0.934247	1.08904	0.90137	1.00822	1.01507	1.00685	0.971233	0.920548	0.905479	0.931507	0.90137	1.04384	1.04932	1.00411	0.961644	0.913699	0.89726	0.89863	0.836986	0.912329	0.876712	0.871233	0.960274	0.910959	1.00274	0.872603	1.1726	1.09452	1.37808	1.14795	1.29315	1.37945	1.22055	1.09589	1.00822	1.18082	1.08767	1.11096
33	24	0	1	0.979087	0.796578	0.979087	1.0076	1.00856	1.10456	1.00856	1.00475	1.04658	1.01236	0.992395	0.974335	0.951521	1.0884	0.991445	0.991445	0.948669	0.945817	0.978137	1.00475	0.985741	0.971483	0.877376	1.01331	1.09411	1.18631	1.13878	1.06749	1.02376	1.01996	1.08935	1.0789	1.10361	1.13023	1.15019	1.13878	1.0751	1.00665	1.0789	0.980989	0.928707	1.02947	1.11122	0.961977	1.00285	1
33	25	0	1	1.06854	1.94492	1.33293	1.29253	1.10894	1.34272	1.22399	1.41371	1.35129	1.21175	1.38923	1.26561	1.43207	1.40759	1.39657	1.27907	1.31701	1.35373	1.40636	1.25949	1.37821	1.51163	1.50796	1.43329	1.51775	1.36353	1.44186	1.5459	1.56671	1.41126	1.45043	1.47613	1.56181	1.64259	1.62913	1.41126	1.21787	1.35618	1.57772	1.53244	1.30477	1.28397	1.40392	1.48715	1.25337	1.45288
33	26	0	1	1.00201	1.03219	0.987928	0.98994	0.965795	0.953722	0.932596	0.99497	0.926559	0.914487	0.947686	0.948692	0.975855	0.95674	1.02817	0.969819	0.974849	0.95674	0.948692	0.886318	0.921529	0.933602	0.932596	0.921529	0.926559	0.926559	0.940644	0.895372	0.919517	0.919517	0.926559	0.939638	0.979879	1.02012	1.00402	0.980885	0.973843	1.01308	1.00402	0.954728	0.95171	0.943662	0.988934	0.973843	0.959759	0.984909
34	1	0	1	0.827684	0.854991	0.94162	0.975518	0.955744	0.969868	0.955744	0.943503	0.951977	0.952919	0.955744	0.952919	0.963277	0.987759	0.950094	0.988701	0.937853	0.978343	0.939736	0.934087	0.929379	0.953861	0.946328	0.973635	0.956685	0.97646	0.975518	0.929379	0.985876	0.919962	0.929379	1.0226	0.972693	0.950094	1.00847	1.00565	0.981168	0.975518	1.0226	0.964218	0.981168	0.963277	0.996234	1.01318	0.903013	0.961394
34	2	0	1	0.826742	0.854991	0.94162	0.975518	0.955744	0.969868	0.955744	0.943503	0.951977	0.952919	0.955744	0.952919	0.963277	0.987759	0.950094	0.988701	0.937853	0.978343	0.939736	0.934087	0.929379	0.953861	0.946328	0.973635	0.956685	0.97646	0.975518	0.929379	0.985876	0.919962	0.929379	1.0226	0.972693	0.950094	1.00847	1.00565	0.981168	0.975518	1.0226	0.96516	0.981168	0.963277	0.996234	1.01318	0.903013	0.961394
34	3	0	1	0.991168	0.9421	0.879293	0.935231	0.919529	0.944063	0.925417	0.969578	0.961727	0.913641	0.9421	0.965653	0.958783	0.989205	1.00393	0.972522	0.96369	0.958783	0.943081	0.918548	0.92738	0.960746	0.951914	0.944063	0.935231	0.964671	0.952895	0.933268	0.930324	0.92738	0.94897	0.945044	0.909715	0.983317	1.00196	0.951914	0.987242	0.950932	0.964671	0.878312	0.874387	0.907753	0.968597	0.899902	0.8842	0.90579
34	4	0	1	0.910995	0.753927	0.882199	0.886562	0.903141	0.948517	0.940663	0.908377	0.901396	0.885689	0.921466	0.958115	0.970332	0.99651	0.965096	0.9363	0.917103	0.928447	0.95288	0.957243	0.978185	1.05672	1.02618	1.06021	1.13438	1.06021	1.07243	1.06108	1.09075	0.991274	1.07417	1.0349	1.03229	0.981675	1.0192	0.972949	1.09337	1.0192	1.06981	1.1082	1.09773	0.985166	1.11431	1.10209	1.01658	0.97644
34	5	0	1	0.472982	0.788526	0.667779	0.741161	0.6004	0.908606	0.403602	0.701134	0.5497	0.526351	0.473649	0.520347	0.567045	0.492995	0.544363	0.450967	0.582388	0.683789	0.503002	0.555704	0.629753	0.563709	0.526351	0.645764	0.529686	0.586391	0.632422	0.721147	0.705804	0.637759	0.683789	0.637091	0.54503	0.631087	0.6998	0.575717	0.460974	0.571047	0.581721	0.42495	0.617078	0.519013	0.421614	0.581054	0.431621	0.466978
34	6	0	1	0.933452	0.978705	0.987578	1.03904	1.03904	1.03815	1.05058	1.00355	1.11269	1.2307	1.08341	1.08607	1.07808	1.08873	0.936114	1.23159	1.08075	1.26886	1.10293	0.997338	1.00355	0.978705	1.03194	0.976043	0.928128	1.14374	1.09051	1.04082	1.35581	1.09583	0.861579	1.11003	1.08696	0.964508	1.07276	1.16681	1.05856	1.02751	1.14996	1.03638	1.21118	1.24135	0.998225	1.22893	0.985803	1.17657
34	7	0	1	0.972477	0.954128	0.988787	1.01733	0.973496	0.941896	0.936799	0.905199	0.769623	0.856269	0.932722	0.882773	1.06116	0.909276	0.885831	0.962283	0.966361	1.04893	1.06932	0.987768	0.930683	1.02345	0.861366	0.830785	0.839959	0.864424	0.827727	0.766565	0.702345	0.704383	0.69317	0.873598	0.814475	0.756371	0.810398	0.818552	0.825688	0.878695	0.818552	0.863405	0.831804	0.80632	1.01427	0.91947	0.904179	0.916412
34	8	0	1	1.00522	0.947808	1.08038	1.11587	1.03967	0.874739	0.890397	0.86952	0.685804	0.806889	0.908142	0.768267	1.12109	0.775574	0.743215	0.858038	0.861169	1.04697	1.15031	0.871608	0.837161	0.989562	0.705637	0.696242	0.69833	0.796451	0.764092	0.645094	0.56785	0.538622	0.579332	0.882046	0.790188	0.673278	0.744259	0.822547	0.749478	0.795407	0.745303	0.759916	0.812109	0.81524	1.09603	1.00418	0.852818	0.886221
34	9	0	1	0.907407	0.906433	0.905458	0.888889	0.893762	0.978558	0.973684	0.901559	0.865497	0.864522	0.923977	0.937622	0.965887	0.971735	0.977583	1.04288	1.03119	1.04094	1.00877	1.03509	1.03021	1.00487	0.961988	0.923977	0.929825	0.881092	0.854776	0.865497	0.783626	0.816764	0.811891	0.838207	0.830409	0.830409	0.832359	0.779727	0.861598	0.908382	0.856725	0.937622	0.808967	0.806043	1.00487	0.827485	0.964912	0.927875
34	10	0	1	0.656585	0.66439	0.949268	0.949268	0.958049	0.958049	0.949268	0.916098	0.971707	0.932683	0.958049	0.990244	0.995122	1.04098	0.960976	0.934634	0.868293	0.86439	0.832195	0.866341	0.857561	0.900488	0.921951	1.00976	1.06829	0.979512	0.967805	0.919024	0.962927	0.86439	0.974634	1.0322	0.992195	1.00098	1.02146	1.01951	1.07122	1.01171	1.07415	1.03317	1	0.938537	1.00195	0.966829	0.849756	0.955122
34	11	1
34	12	0	1	1.01848	1.00584	0.923152	0.993191	1.00486	1.03794	0.981518	1.00292	1.01556	1.00195	0.975681	0.93677	0.969844	0.972763	0.976654	0.961089	0.934825	0.930934	0.920233	0.928016	0.922179	0.939689	1.04669	0.914397	0.953307	0.956226	0.988327	0.986381	0.993191	0.9893	1.00389	1.00778	0.964008	0.959144	0.97179	1.00195	1.01459	0.997082	0.988327	0.974708	0.967899	0.909533	0.958171	0.962062	0.932879	0.886187
34	13	0	1	0.931689	1.01613	0.789374	0.921252	0.925996	0.932638	0.991461	1.12239	0.931689	0.944023	0.911765	0.971537	0.978178	0.996205	1.01233	0.962998	0.899431	0.898482	0.845351	0.851044	0.912713	0.943074	0.971537	0.991461	0.967742	0.839658	0.874763	0.912713	0.824478	0.844402	0.911765	0.987666	0.950664	0.955408	0.939279	0.922201	0.878558	0.927894	0.966793	0.970588	0.995256	0.980076	0.949715	1.0038	0.959203	0.79981
34	14	1
34	15	0	1	1.03592	1.02552	1.0397	1.01607	0.941399	0.99811	1	0.934783	0.895085	0.924386	0.944234	0.956522	0.94896	0.984877	0.965028	1.00945	1.01418	1.06711	1.07089	1.10302	1.14745	1.17486	1.04064	1.05671	1.04915	1.06805	1.08979	1.06427	1.11531	1.11531	1.13894	1.19471	1.18336	1.23913	1.28261	1.16163	1.13894	1.08979	1.06427	1.01418	1.04537	0.99811	1.1673	1.11248	1.08885	1.12004
34	16	0	1	0.976697	0.962513	0.844985	0.924012	0.961499	0.943262	0.956434	0.97771	1.03141	0.876393	0.879433	0.843972	0.796353	0.921986	0.845998	0.873354	0.819656	0.819656	0.847011	0.806484	0.798379	0.85309	0.780142	0.845998	0.840932	0.839919	0.739615	0.818642	0.826748	0.85309	0.836879	0.847011	0.866261	0.893617	0.903749	0.908815	0.921986	0.845998	0.735562	0.879433	0.863222	0.877406	0.843972	0.85309	0.81155	0.903749
34	17	0	1	1.04324	0.990991	0.964865	0.979279	0.981982	1.06847	1.0027	0.944144	0.822523	1.04595	0.984685	0.96036	0.918018	0.965766	0.94955	0.933333	0.943243	0.935135	0.965766	1.00991	0.973874	0.940541	0.95045	0.967568	0.98018	0.957658	0.857658	0.921622	1.07838	0.988288	0.963063	0.927027	0.918018	0.87027	0.928829	0.968468	0.943243	0.993694	1.03243	1.03784	0.993694	0.959459	0.997297	1.01802	0.875676	0.993694
34	18	0	1	0.997164	1.14934	1.00189	1.02836	1.02647	1.01418	0.94707	0.976371	1.00473	0.953686	0.984877	0.953686	0.943289	0.913043	0.915879	0.903592	0.861059	0.918715	0.912098	0.950851	0.94896	0.933837	0.932892	0.938563	0.929112	0.897921	0.904537	0.895085	0.893195	0.965028	0.914934	0.89603	0.911153	0.895085	0.925331	0.885633	0.848771	0.861059	0.938563	0.878072	0.858223	0.858223	0.898866	0.881853	0.905482	0.898866
34	19	0	1	1.03289	0.969168	0.987667	0.985612	1.02878	1.04214	0.994861	0.982528	1.04317	1.00822	1.12436	1.05242	1.01747	1.05653	1.04008	1.09044	1.0668	1.07914	0.955807	1.07811	0.953751	1.17369	0.943474	1.19116	0.988695	1.00925	0.961973	0.909558	0.971223	0.943474	0.934224	0.967112	0.933196	0.94964	0.834532	0.836588	0.883864	0.820144	0.821172	0.724563	0.834532	0.719424	0.750257	0.805755	0.67112	0.828366
34	20	0	1	0.855814	0.875349	0.83907	1.07814	1.04186	1.17116	1.0493	1.02512	1.02605	0.977674	1.0614	1.08372	1.0986	1.26884	1.01023	0.978605	1.03535	0.976744	1.06698	1.01953	1.02326	1.0493	1.02047	1.03814	1.1014	1.04	1.06233	1.01767	1.0214	1.07442	1.08372	1.15163	1.10698	1.20465	1.53209	1.56279	1.4307	1.47349	1.3386	1.14977	1.08372	1.13674	1.11721	1.08837	1.07814	1.06047
34	21	1
34	22	0	1	1.1589	0.993644	0.965042	0.988347	1.10805	1.04979	1.05932	1.02436	1.18008	1.04131	1.1928	1.15254	1.03919	1.18538	1.1197	1.25106	1.20445	1.13136	1.06038	1.17055	1.05403	1.41314	0.862288	1.54661	1.07839	1.13242	1.01801	0.943856	0.994703	1.00953	0.972458	1.06674	0.987288	1.00636	1.15466	1.16631	1.33263	1.14831	1.16314	1.01271	1.17267	0.986229	1.0625	1.11653	0.846398	1.15996
34	23	1
34	24	0	1	1.08406	1.20386	0.930435	0.98744	0.971981	0.982609	1.05411	1.03382	1.05604	1.06667	1.08986	1.05507	0.993237	1.25797	1.35556	1.38647	1.37391	1.38068	1.4058	1.45217	1.47343	1.52367	1.44638	1.51401	1.45507	1.42802	1.45604	1.37971	1.40097	1.36715	1.35652	1.37971	1.43092	1.4628	1.51498	1.56039	1.46763	1.29952	1.05121	1.08696	1.2657	1.2744	1.31304	1.29662	1.35556	1.3372
34	25	0	1	0.917903	0.935707	0.978239	0.970326	0.956479	0.969337	1.00989	0.936696	0.961424	0.959446	1.01682	0.958457	0.975272	0.952522	0.949555	0.948566	0.940653	0.978239	0.929773	0.986152	0.892186	0.980218	0.930762	0.900099	0.905045	0.907023	0.896142	0.87636	0.9545	0.881306	0.912957	0.890208	0.88724	0.891197	0.493571	0.563798	0.543027	0.583581	0.59545	0.491592	0.557864	0.49456	0.522255	0.560831	0.55094	0.580613
34	26	0	1	1.19052	1.07867	0.923223	1.00474	1.0019	1	1.00758	1.01043	1.00948	0.978199	1.0019	0.983886	0.930806	0.885308	0.869194	0.847393	0.845498	0.854028	0.828436	0.823697	0.840758	0.92891	0.896682	0.8891	0.873934	0.887204	0.904265	0.965877	1	0.994313	0.939336	0.939336	0.917536	0.901422	0.956398	0.932701	0.962085	0.950711	0.848341	0.850237	0.87109	0.806635	0.812322	0.906161	0.785782	0.808531
35	1	0	1	0.978831	0.975806	0.993952	0.975806	0.977823	0.987903	1.00202	0.995968	0.956653	0.921371	0.909274	0.910282	0.981855	0.908266	0.887097	0.882056	0.862903	0.918347	0.842742	0.824597	0.884073	0.941532	0.912298	0.967742	0.936492	0.927419	0.928427	0.918347	0.919355	0.871976	0.941532	0.97379	0.980847	0.955645	0.971774	0.959677	0.940524	0.922379	0.934476	0.950605	0.969758	0.930444	0.833669	0.885081	0.905242	1.00706
35	2	0	1	0.978831	0.975806	0.99496	0.976815	0.977823	0.988911	1.00302	0.995968	0.956653	0.921371	0.909274	0.910282	0.981855	0.908266	0.886089	0.881048	0.862903	0.918347	0.841734	0.823589	0.883065	0.941532	0.912298	0.966734	0.936492	0.927419	0.928427	0.918347	0.919355	0.870968	0.941532	0.97379	0.979839	0.955645	0.971774	0.959677	0.939516	0.921371	0.933468	0.949597	0.967742	0.929435	0.832661	0.885081	0.905242	1.00706
35	3	0	1	0.940568	0.899225	0.845823	0.901809	0.855297	0.88286	0.878553	0.840655	0.821705	0.807063	0.788975	0.826012	0.862188	0.874246	0.879414	0.826012	0.856158	0.861326	0.855297	0.86994	0.834625	0.87683	0.879414	0.88975	0.845823	0.770887	0.824289	0.838932	0.854436	0.81826	0.832041	0.911283	0.874246	0.888028	0.973299	0.958656	0.85702	0.88286	0.855297	0.858742	0.846684	0.879414	0.87683	0.8441	0.918174	0.846684
35	4	0	1	1.04143	1.06551	1.05491	0.922929	1.02794	1.06166	1.02505	1.03661	1.01541	1.04432	0.987476	1.05973	1.08382	1.06455	1.03565	0.993256	0.949904	0.854528	0.947013	1.00096	0.859345	0.837187	0.815992	0.847784	0.83815	0.795761	0.799615	0.763006	0.72447	0.820809	0.739884	0.953757	0.871869	0.828516	0.777457	0.839114	0.857418	0.888247	0.950867	0.852601	1.16281	0.99711	0.984586	0.970135	0.884393	0.928709
35	5	0	1	1.06396	1.06126	0.954054	0.940541	1.0045	1.02252	0.823423	0.859459	0.833333	0.823423	0.899099	0.836937	0.80991	0.795495	0.82973	1.00541	0.806306	0.773874	0.859459	0.833333	0.861261	0.877477	0.904505	0.899099	0.794595	0.906306	0.904505	0.926126	0.804505	0.928829	0.963964	0.951351	0.936036	0.936937	0.913514	1.02703	1.01081	0.927928	0.887387	0.885586	0.753153	0.845946	0.837838	0.889189	0.87027	0.808108
35	6	0	1	0.935849	1.11226	1.10849	1.08679	1.08774	1.01887	0.991509	0.94717	1.24528	1.55849	1.06792	0.987736	1.18019	1.03302	1.02925	1.05849	0.733019	1.27736	1.29434	1.19906	1.08491	1.08113	1.05849	1.06321	1.01981	0.982075	0.965094	1.18113	0.9	0.966038	0.953774	0.966038	0.983019	1.00849	0.924528	0.973585	1.09717	0.898113	1.44623	1.15283	1.16981	1.56038	1.11604	1.32264	1.19717	1.05849
35	7	1
35	8	1
35	9	1
35	10	0	1	0.64	0.72	0.947879	1.02182	0.998788	1.03515	1.07515	1.11152	1.02667	0.991515	1.02182	0.991515	1.01212	1.00242	1.00727	0.906667	0.860606	1.01697	0.820606	0.916364	1.03879	1.16848	1.13576	1.20242	1.16364	1.09455	1.04364	1.02303	1.17333	0.989091	1.21455	1.20727	1.21697	1.06667	1.21818	1.11879	1.17212	1.18303	1.16364	1.12848	1.13697	1.06182	1.17818	1.19515	1.09818	1.21455
35	11	1
35	12	0	1	0.936232	0.997101	0.97971	0.961353	1.07633	1.04348	1.03575	0.895652	1.01449	1.01836	1	0.992271	1.03961	0.937198	1.10725	1.0029	0.998068	0.996135	0.958454	0.963285	0.989372	1.02415	1.02995	0.993237	0.997101	1.00483	1.02222	1.03768	1.02899	1.0599	1.02705	1.05604	1.04444	1.04444	1.14106	1.12464	1.18068	1.09758	1.08019	1.05604	1.10531	1.00966	0.984541	0.977778	1.04155	1.0058
35	13	0	1	1.08687	1.03206	1.05171	0.996898	0.995863	1.02482	1.05584	1.05688	0.93485	0.802482	0.860393	0.864529	0.959669	0.853154	0.797311	0.82213	0.851086	0.885212	0.75698	0.671148	0.809721	0.845915	0.868666	0.898656	0.883144	0.927611	0.944157	0.920372	0.916236	0.88211	0.900724	0.973113	1.00414	0.962771	0.990693	0.945191	0.879007	0.883144	0.851086	0.975181	1.00207	0.938987	0.624612	0.731127	0.867632	1.05067
35	14	0	1	1.10587	1.05249	0.975979	0.939502	0.913701	0.950178	1.05427	1.06851	0.959964	0.881673	0.906584	0.795374	0.780249	0.658363	0.820285	0.927936	0.928826	0.900356	0.715302	0.80516	0.83452	0.952847	0.948399	1.01779	0.983986	0.97242	0.978648	0.955516	0.954626	0.907473	1.0694	1.02936	0.965302	0.926157	0.887011	0.800712	0.581851	0.69306	0.771352	0.795374	0.696619	0.69395	0.61032	0.735765	0.751779	0.717082
35	15	0	1	0.851515	0.842424	0.965657	0.978788	0.987879	0.979798	0.990909	1.03838	0.982828	0.943434	0.944444	0.928283	0.99697	0.941414	0.961616	0.941414	0.933333	0.944444	0.90303	0.911111	0.934343	1.05859	1.06364	1.1303	1.16364	1.12222	1.09798	1.0798	1.12828	1.09495	1.13636	1.15354	1.15455	1.12525	1.21111	1.13131	1.13737	1.1404	1.08283	1.08384	1.16263	1.21313	1.16667	1.16566	1.19394	1.13636
35	16	0	1	0.827907	0.796899	0.782946	0.976744	0.827132	0.827132	0.842636	0.848837	0.91938	0.870543	0.984496	0.854264	0.897674	0.9	0.842636	0.78062	0.757364	0.771318	0.715504	0.706202	0.712403	0.622481	0.67907	0.90155	0.681395	0.735659	0.73876	0.993798	0.530233	0.703101	0.729457	0.74031	0.730233	0.848837	0.816279	1.03411	0.768217	0.762016	0.727907	0.973643	0.537984	0.675194	0.770543	0.836434	0.755039	1.45736
35	17	0	1	1.00094	0.907129	0.900563	0.91651	0.902439	0.91182	0.933396	0.959662	0.972795	1.00094	0.961538	0.928705	0.940901	0.976548	0.924953	0.908068	0.858349	0.841463	0.882739	0.873358	0.871482	0.877111	0.772045	0.832083	0.826454	0.818949	0.84803	0.860225	0.84803	0.862101	0.875235	0.915572	0.762664	0.810507	0.850844	0.82833	0.897749	0.912758	0.901501	0.912758	0.893996	0.864916	0.822702	0.839587	0.79925	0.869606
35	18	0	1	1.04313	1.13039	1.04012	1.03511	1.00502	0.975928	1.04213	1.04413	1.0341	1.03611	1.02909	1.01103	1.04213	1.01505	1.02608	1.02808	1.09328	1.03611	1.03009	0.971916	1.05517	1.04514	1.01304	1.02006	0.928786	0.956871	1.00802	0.933801	0.91675	0.930792	0.945838	1.01404	1.00502	0.994985	1.03009	1.04012	1.01805	0.985958	1.03811	0.921765	0.994985	0.978937	0.982949	0.962889	1.00401	0.953862
35	19	1
35	20	0	1	1.06222	1.04533	1.20711	1.06578	1.04711	1.05956	1.06311	1.07022	1.04978	1.07378	1.09689	1.10933	1.11822	1.10578	1.11022	1.09511	1.072	0.964444	0.940444	0.917333	0.899556	0.863111	0.869333	0.890667	0.928	0.963556	0.961778	0.937778	0.922667	0.935111	0.907556	0.942222	0.915556	0.952889	1.04267	0.994667	1.00711	0.990222	0.953778	0.994667	1.06222	1.00978	1.10756	1.05689	0.989333	1.02844
35	21	1
35	22	1
35	23	0	1	0.96084	0.950334	0.954155	0.937918	0.962751	0.952245	0.979943	0.962751	0.976122	0.95893	0.954155	0.963706	0.962751	0.969436	0.956065	0.977077	0.978988	1.01815	0.961796	0.978988	0.95511	0.981853	0.974212	1.0277	0.984718	0.982808	0.939828	0.96084	0.978032	0.978032	1.0554	1.01528	0.995224	0.986628	0.751671	0.791786	1.03725	0.808978	0.753582	0.746896	0.69341	0.667622	0.680993	0.637058	0.725883	0.69723
35	24	0	1	1.09592	1.17347	1.05102	1.02347	1.02449	1.01327	0.984694	0.989796	0.981633	1.00408	1.00816	1.0102	0.971429	0.996939	0.991837	1.00714	1.01224	0.99898	1.02245	1.03673	0.99898	1.02449	0.957143	1.02347	1.06122	1.05714	1.02857	1.0398	1.17449	1.11429	1.0449	1.0551	1.06122	1.08061	1.02245	1.11224	1.06837	1.03571	1.0449	0.984694	1.01735	0.995918	0.963265	1.03571	0.970408	0.909184
35	25	1
35	26	0	1	0.996044	0.96637	0.969337	1	1.02077	1.04352	0.972305	0.946588	1.05242	1.04451	1.04649	1.0455	1.06924	0.95549	1.01682	1.02572	0.98912	0.974283	1	1.00297	0.987141	1.01879	1.01583	1.03956	0.997033	0.986152	1.01484	0.988131	1.01879	1.03858	0.987141	1.01088	1.01187	1.01583	1.03858	1.05638	1.07715	1.09397	1.10485	1.02374	1.07122	1.03956	1.06627	0.983185	0.981207	1.04352
36	1	0	1	0.999055	0.995274	0.99811	0.97448	0.925331	0.973535	0.975425	0.971645	0.962193	0.951796	0.92344	0.973535	0.987713	1.00473	1.02079	1.00284	1.03025	1.01418	1.01323	1.00189	0.993384	1.03308	0.995274	1	0.948015	0.954631	0.949905	0.983932	1.00378	1.02552	1.01512	1.03025	1.06144	1.08034	1.06144	1.0586	1.02174	1.00473	0.976371	0.978261	0.992439	0.976371	1.03403	1.0482	1.03497	1.01607
36	2	0	1	0.999055	0.995274	0.99811	0.97448	0.925331	0.973535	0.975425	0.971645	0.962193	0.951796	0.92344	0.973535	0.987713	1.00473	1.02079	1.00284	1.03025	1.01418	1.01323	1.00189	0.993384	1.03308	0.995274	1	0.948015	0.954631	0.949905	0.983932	1.00378	1.02552	1.01512	1.03025	1.06144	1.08034	1.06144	1.0586	1.02174	1.00473	0.976371	0.978261	0.992439	0.976371	1.03403	1.0482	1.03497	1.01607
36	3	0	1	1.09064	1.04288	0.967836	0.926901	0.999025	1.0809	0.725146	0.865497	0.993177	1.06628	1.01462	0.966862	0.905458	0.845029	0.892788	0.957115	0.866472	0.833333	0.921053	0.980507	0.851852	0.811891	0.934698	1.06043	0.938596	0.997076	0.952242	0.965887	0.893762	0.766082	0.978558	0.923002	0.973684	0.94152	1.02144	1.01949	0.991228	1.03314	0.926901	1.0039	1.04581	1.14717	0.897661	1.00877	0.955166	0.990253
36	4	1
36	5	0	1	1.80282	1.15352	1.03239	1.36338	0.961972	0.991549	0.943662	1.13521	0.946479	1.62535	0.930986	1.04789	0.932394	1.08451	1.27465	1.00704	1.17183	1.18451	1.29014	0.933803	0.957746	1.08873	1.02113	1.3831	0.96338	1.43099	1.4	1.25352	1.30282	0.849296	1.31972	1.11972	1.90704	0.923944	0.870423	1.69296	1.37183	1.33944	0.956338	0.870423	0.819718	1.31549	1.09296	1.45352	1.00563	1.01972
36	6	1
36	7	1
36	8	1
36	9	1
36	10	0	1	0.858431	0.89991	0.792606	0.898106	0.970243	1.17674	0.930568	0.934175	1.01533	0.956718	0.935077	1.00812	1.02976	0.975654	0.889089	0.919748	0.744815	0.767358	0.854824	0.852119	0.808837	0.794409	0.880974	0.920649	1.00721	0.815149	0.825068	0.800721	0.853021	0.952209	0.946799	0.96303	0.729486	0.859333	0.877367	0.755636	0.922453	0.927863	1.1046	1.02344	0.880072	0.763751	0.815149	0.791704	0.809739	0.807935
36	11	1
36	12	0	1	1.10116	1.09905	1.12645	1.1254	1.11275	1.09168	0.970495	1.01054	0.955743	1.00843	1.00632	0.982086	1.05269	1.17387	1.08008	1.0137	1.01054	1.0137	1.04004	1.02107	1.0569	1.03477	1.04636	1.03583	1.03477	1.01581	1.0274	1.02634	1.06217	1.06428	1.098	1.22023	1.28556	1.08219	1.2803	1.25395	1.26976	1.26133	1.29294	1.25817	1.14963	1.01475	1.17914	1.13172	1.16965	0.98314
36	13	0	1	0.954092	0.96008	0.958084	0.961078	0.914172	0.936128	0.944112	0.967066	0.97505	0.928144	0.922156	0.924152	1.02994	1.04291	1.06886	1.00699	1.0489	1.001	0.979042	0.947106	0.933134	0.976048	1.02196	1.07285	1.00499	0.936128	0.909182	0.941118	0.963074	0.983034	0.949102	1.01896	1.05888	1.16966	1.04092	1.07086	0.957086	0.93513	0.878244	0.842315	0.833333	0.847305	0.90519	0.96507	0.921158	0.972056
36	14	1
36	15	0	1	1.21174	0.984601	0.923965	1.0077	0.946102	0.949952	0.916266	0.896054	0.853705	0.869105	0.779596	0.827719	0.791145	0.766121	0.820019	0.80462	0.849856	0.757459	0.856593	0.772859	0.795958	0.768046	0.727623	0.691049	0.668912	0.640038	0.674687	0.72281	0.559192	0.779596	0.666025	0.724735	0.773821	0.641963	0.759384	0.724735	0.718961	0.703561	0.693936	0.751684	0.836381	0.673725	0.704524	0.770934	0.661213	0.545717
36	16	0	1	1.10671	1.0752	0.973577	1.08028	0.966463	1.02744	1.02947	1.02337	0.988821	0.927846	0.962398	0.948171	0.872967	0.924797	0.944106	0.832317	0.881098	0.941057	0.888211	0.944106	0.984756	0.972561	0.994919	0.977642	0.974593	0.955285	0.996951	1.02947	1.03659	0.976626	1.02337	0.968496	0.985772	0.987805	1.17073	1.0813	1.06911	0.978659	1.03963	0.925813	0.776423	0.92378	0.90752	0.893293	0.948171	0.873984
36	17	0	1	0.916903	1.00944	0.96034	1.01416	0.958451	0.95373	0.911237	1.00378	0.875354	0.974504	0.930123	0.849858	1.17658	0.716714	0.816808	0.83475	0.824363	0.771483	0.765817	0.816808	0.766761	0.701605	0.751653	0.707271	0.764873	0.678942	0.744098	0.74882	0.708215	0.7356	0.847025	0.743154	0.864967	0.756374	0.717658	0.708215	0.921624	0.776204	0.797923	0.751653	0.847025	0.737488	0.944287	0.765817	0.884797	0.784703
36	18	0	1	0.986026	1.01921	1.08908	0.827074	0.8131	0.847162	0.784279	0.950218	0.81048	0.834061	0.887336	0.873362	0.820961	0.766812	0.817467	0.846288	0.866376	0.804367	0.825328	0.875109	0.886463	0.937991	0.863755	0.892576	0.873362	0.841048	0.758952	0.925764	0.877729	0.875983	0.841048	0.862882	0.922271	0.945852	0.89869	1.07511	0.977293	0.922271	0.80786	0.972052	0.949345	0.871616	1.0786	1.08472	1.02358	0.931004
36	19	0	1	1.02513	0.913568	0.899497	0.944724	0.899497	0.894472	0.923618	1.04523	0.950754	0.942714	0.931658	0.913568	0.952764	1.02814	0.944724	0.845226	0.986935	0.960804	0.928643	0.828141	0.878392	0.924623	0.903518	0.978894	0.932663	0.925628	0.898492	0.962814	0.976884	0.948744	0.99397	0.972864	0.984925	0.963819	1	0.829146	0.894472	1.00302	1.03015	0.958794	0.831156	0.902513	0.875377	0.831156	0.935678	0.906533
36	20	1
36	21	1
36	22	0	1	0.986667	0.956923	0.891282	0.922051	0.929231	0.932308	0.924103	0.886154	0.950769	0.950769	0.962051	1.01436	1.04821	1.04103	1.12718	1.26769	1.12	1.11385	1.10667	1.11385	1.14667	1.20821	1.19487	1.13128	1.01026	0.997949	0.930256	1.13436	1.04308	1.01231	0.951795	1	0.979487	0.935385	1.0359	0.984615	0.862564	0.931282	1.02051	1.12718	1.03692	0.994872	1.02462	1.11897	1.13128	0.89641
36	23	1
36	24	0	1	1.08413	1.08307	1.04686	0.98935	1.02449	1.05005	1.03195	1.04153	1.01491	0.957401	0.972311	0.965921	0.988285	0.986155	0.977636	0.964856	0.968051	0.98935	0.973376	0.982961	1.01278	1.08626	1.0639	1.07242	1.07987	1.12034	1.12886	1.03408	1.07348	1.03514	1.03727	1.06922	1.07029	1.07348	1.15335	1.15548	1.08307	1.05218	1.11289	1.07561	1.04686	0.985091	1	1.00745	1	0.992545
36	25	1
36	26	0	1	1.14478	1.1241	0.980352	1.04757	1.01655	1.15926	0.955533	0.989659	0.984488	0.994829	1.08997	1.00207	1.05895	0.991727	1.03826	0.884178	1.06618	0.950362	1.10134	0.966908	0.97001	1.06308	1.01344	1.03102	0.97001	0.955533	0.93485	0.965874	0.901758	0.937952	0.928645	0.897622	0.901758	0.8697	0.928645	0.881075	0.823164	0.965874	1.04757	0.840745	0.788004	0.761117	0.960703	0.975181	1.02999	0.864529
37	1	1
37	2	0	1	1.04219	1.04506	1.02685	0.972196	1.00863	0.998082	1.06999	0.996165	0.947267	1.0604	1.01726	1.00288	1.00479	1.01822	0.997124	1.0489	1.01342	1.00767	0.980825	1.0163	0.998082	0.962608	0.939597	0.93768	0.936721	0.967402	0.952061	0.969319	0.941515	1.00288	0.966443	0.93768	0.954938	0.96069	0.953979	1.03931	0.946309	0.904123	1.00959	0.908917	0.982742	0.893576	0.979866	0.99233	0.912752	0.925216
37	3	0	1	1.12163	1.13814	0.976542	0.940052	0.908775	0.918332	0.916594	0.957428	1.00087	0.94874	0.947003	0.984361	0.928758	0.801043	0.917463	0.841877	0.924414	0.973067	0.926151	0.900956	0.894874	0.967854	0.945265	0.958297	0.986968	0.940052	0.933102	0.947871	0.953953	0.94179	1.00782	1.05474	1.06516	1.05647	1.07559	1.0695	1.22763	1.14248	1.09209	1.1894	1.12424	1.09644	1.06169	1.10513	1.08688	1.1338
37	4	0	1	1.00523	1.23326	1.05021	1.07845	1.0272	1.05962	1.14121	1.13494	1.03347	1.18724	1.1046	1.10042	1.04498	1.09728	0.896444	0.959205	1.0251	0.938285	0.912134	0.947699	0.92887	0.884937	0.916318	0.846234	0.628661	0.829498	0.901674	0.915272	0.968619	0.921548	0.906904	0.932008	0.849372	0.967573	0.873431	1.08054	0.963389	1.02824	1.01255	0.935146	0.996862	0.939331	0.996862	0.906904	0.949791	0.988494
37	5	0	1	1.10708	1.19832	1.12104	1.0838	1.07076	1.07542	1.06704	0.989758	1.03352	1.07076	1.08845	1.07914	1.14991	1.15549	1.18901	1.19926	1.21136	1.35009	1.19367	1.15177	1.13035	1.14525	0.981378	1.08194	1.08473	1.12104	1.15922	1.32682	1.20205	1.17505	1.27281	1.22719	1.20577	1.15549	1.10521	1.2216	1.1676	1.06518	1.06704	1.06611	1.14618	1.06238	1.12291	1.21322	1.13128	1.06797
37	6	1
37	7	1
37	8	1
37	9	1
37	10	0	1	0.94	0.902857	0.890476	0.832381	0.886667	0.872381	0.830476	0.877143	0.89619	1.04095	0.929524	0.897143	0.926667	0.960952	1.08857	0.959048	0.897143	0.844762	0.9	0.842857	0.780952	0.819048	0.80381	0.713333	0.758095	0.758095	0.746667	0.677143	0.786667	0.642857	0.591429	0.557143	0.593333	0.605714	0.631429	0.673333	0.53619	0.544762	0.551429	0.473333	0.578095	0.621905	0.626667	0.498095	0.475238	0.56
37	11	1
37	12	0	1	1.02874	1.02676	1.04658	1.0109	1.04856	1.04757	1.04361	1.05253	1.03271	1.05352	1.05451	1.00892	1.00396	1.02279	0.979187	0.969277	0.915758	0.91774	0.913776	0.865213	0.848365	0.806739	0.813677	0.836472	0.837463	0.850347	0.840436	0.813677	0.875124	0.857284	0.878097	0.884044	0.884044	0.899901	0.824579	0.925669	0.92666	0.840436	0.89891	1.13082	1.09316	0.837463	0.877106	0.893954	0.85332	0.847374
37	13	1
37	14	1
37	15	0	1	1.07191	1.07872	1.00486	0.999028	0.943635	0.879495	0.934888	0.950437	0.938776	0.91448	0.943635	0.928086	0.924198	0.911565	0.906706	0.92517	0.939747	0.937804	0.933916	0.947522	0.959184	0.964043	0.912536	0.911565	0.870748	0.857143	0.913508	0.874636	0.884354	0.851312	0.872692	0.85034	0.843537	0.855199	0.860058	0.845481	0.856171	0.758017	0.749271	0.759961	0.794947	0.750243	0.781341	0.742468	0.738581	0.733722
37	16	0	1	1.03194	1.23453	1.01497	1.01397	1.01996	1.00998	1.00699	1.02695	0.994012	1.06188	1.01597	1.02395	1.03293	1.0489	1.10279	1.08483	1.07485	1.08882	1.09182	1.16667	1.09681	1.11477	1.11477	1.07984	1.08982	1.09581	1.10579	1.11577	1.08782	1.09481	1.11976	1.10978	1.1976	1.16667	1.38423	1.32635	1.20459	1.06986	1.11677	1.18563	1.25649	1.21257	1.22655	1.18064	1.29641	1.11677
37	17	0	1	0.933953	0.952558	0.995349	0.990698	0.940465	1.08093	1.01674	1.11256	1.13674	0.973953	0.987907	0.932093	0.938605	0.871628	0.835349	0.723721	0.844651	0.836279	0.903256	1.03814	0.871628	0.96	0.753488	0.837209	0.977674	0.71814	0.753488	0.702326	0.84	0.813953	0.771163	0.76186	0.732093	0.76093	0.844651	0.968372	0.769302	0.866977	1.05116	0.929302	0.823256	0.833488	0.743256	0.782326	0.80186	0.751628
37	18	0	1	0.993976	0.988956	0.947791	0.99498	1.00201	0.931727	0.948795	0.942771	0.961847	0.90261	0.955823	0.959839	0.942771	1.00502	0.980924	0.958835	0.939759	0.976908	0.975904	0.99498	0.991968	1.02108	0.961847	0.976908	0.972892	0.961847	1.01908	0.918675	0.930723	0.949799	0.99498	1.0251	1.01205	1.01305	0.914659	0.904618	0.99498	1.00402	0.982932	0.913655	0.972892	0.945783	1.00402	1.00803	0.948795	0.931727
37	19	0	1	1.01072	1.03314	1.01072	0.989279	1.00682	1.00097	1.03899	1.07115	0.961988	0.888889	0.907407	0.863548	0.811891	0.840156	0.835283	0.823587	0.873294	0.794347	0.776803	0.773879	0.783626	0.811891	0.746589	0.674464	0.716374	0.934698	0.925926	0.829435	0.769006	0.783626	0.793372	0.817739	0.851852	0.880117	0.884016	0.910331	0.807018	0.8577	0.860624	0.762183	0.669591	0.754386	0.697856	0.736842	0.703704	0.683236
37	20	0	1	1.02695	0.993014	0.924152	0.909182	0.904192	0.798403	0.931138	0.961078	0.823353	0.765469	0.727545	0.722555	0.734531	0.756487	0.771457	0.795409	0.764471	0.777445	0.727545	0.758483	0.757485	0.763473	0.669661	0.643713	0.664671	0.713573	0.808383	0.718563	0.726547	0.649701	0.688623	0.806387	0.826347	0.869261	0.92515	0.953094	0.816367	0.791417	0.9002	0.720559	0.778443	0.788423	0.797405	0.836327	0.825349	0.747505
37	21	0	1	1.0866	1.01649	0.986598	0.825773	1.03814	1.03402	1.05052	1.00825	1.01237	0.986598	1.04433	1.03505	0.641237	1.20928	1.05155	0.780412	1.00619	1.00619	0.972165	1.01753	0.991753	1.05876	1.02474	1.01649	0.854639	1.03711	0.983505	0.939175	0.506186	0.950515	0.959794	0.958763	0.952577	0.97732	0.954639	0.895876	0.731959	0.957732	0.6	1.03505	0.458763	0.897938	0.921649	0.910309	0.92268	0.926804
37	22	0	1	0.928952	0.863233	0.915631	1.02131	1.02664	1.10213	1.10568	1.07815	0.989343	0.914742	0.980462	0.92984	0.977798	1.01243	1.02931	0.969805	0.91119	0.888099	0.806394	0.762877	0.849911	0.952931	0.913854	0.722025	0.82238	1.35169	1.27176	1.11101	0.959147	0.861456	0.848135	0.735346	0.928952	0.857904	0.879218	0.863233	0.706039	0.844583	0.824156	0.843694	0.37833	0.503552	0.315275	0.471581	0.430728	0.420959
37	23	1
37	24	0	1	1.06767	1.27068	1.27256	1.09305	1.05921	1.16541	1.17105	1.22932	1.14568	1.08553	1.14662	1.09023	0.557331	0.594925	0.577068	0.591165	0.559211	0.492481	0.540414	0.514098	0.534774	0.597744	0.557331	0.596805	0.584586	0.586466	0.573308	0.597744	0.62782	0.703947	0.760338	0.801692	0.797932	0.844925	0.824248	0.956767	0.913534	0.81109	0.829887	0.771617	0.780075	0.771617	0.772556	0.702068	0.75188	0.774436
37	25	0	1	1.13813	1.01712	1.12785	0.998858	1.04566	0.884703	0.881279	1.1016	0.898402	0.905251	1.11301	0.898402	1.39269	0.877854	1.02968	0.821918	1.31393	0.525114	0.908676	0.744292	0.865297	0.826484	1.04566	1.07078	0.527397	1.17009	0.788813	0.829909	0.833333	0.909817	0.689498	0.767123	0.873288	0.700913	0.924658	0.590183	0.655251	0.969178	0.714612	0.502283	0.689498	1.01598	0.642694	0.712329	0.797945	0.676941
37	26	1
38	1	0	1	0.969786	0.979532	0.948343	0.957115	1.00682	0.959064	0.927875	0.931774	0.938596	0.940546	0.961014	0.945419	0.961014	0.946394	0.942495	0.935673	0.92885	0.923002	0.922027	1.02729	0.905458	0.907407	0.909357	0.884016	0.994152	0.906433	0.938596	0.896686	0.936647	0.879142	0.923002	0.918129	0.903509	0.922027	0.938596	1.02729	1	0.937622	0.922027	0.959064	0.87037	0.900585	0.903509	0.866472	0.868421	0.902534
38	2	0	1	0.969786	0.979532	0.948343	0.957115	1.00682	0.959064	0.927875	0.931774	0.938596	0.940546	0.961014	0.945419	0.961014	0.946394	0.942495	0.935673	0.92885	0.923002	0.922027	1.02729	0.905458	0.907407	0.909357	0.884016	0.994152	0.906433	0.938596	0.896686	0.936647	0.879142	0.923002	0.918129	0.903509	0.922027	0.938596	1.02729	1	0.937622	0.922027	0.959064	0.87037	0.900585	0.903509	0.866472	0.868421	0.902534
38	3	0	1	0.866376	0.953712	0.943231	0.950218	0.959825	0.747598	0.798253	0.902183	0.949345	0.933624	0.879476	0.927511	0.959825	0.867249	0.882969	0.922271	0.902183	0.944105	0.872489	0.915284	0.854148	0.876856	0.916157	0.942358	0.905677	0.982533	0.955459	0.980786	0.965066	0.912664	0.904803	0.868996	0.824454	0.744978	0.88821	1.07773	0.837555	0.902183	0.751965	0.833188	0.765939	0.907424	0.892576	0.841048	0.993886	0.920524
38	4	0	1	0.971458	0.923547	0.888889	0.861366	0.857288	0.866463	0.846075	0.936799	0.93476	0.793068	0.916412	0.955148	0.961264	1.00306	1.02345	1	1.0051	0.971458	1.02854	0.942915	0.926606	0.953109	0.932722	0.926606	0.911315	0.896024	0.927625	0.95209	0.960245	0.992864	0.93476	0.922528	0.85423	0.921509	0.988787	1.06218	1.13048	1.04281	1.02039	1.12334	1.09582	1.03568	0.995923	1.07747	1.0316	1.06728
38	5	0	1	1.05123	0.955943	1.04406	0.971311	0.941598	0.873975	0.857582	0.95082	0.919057	0.980533	1.03279	1.03689	1.0041	0.953893	0.862705	0.848361	0.810451	0.905738	0.896516	0.807377	0.769467	0.82582	0.752049	0.644467	0.645492	0.691598	0.769467	0.669057	0.765369	0.781762	0.742828	0.664959	0.764344	0.73873	0.853484	0.703893	0.780738	0.709016	0.746926	0.659836	0.854508	0.722336	0.785861	0.797131	0.818648	0.841189
38	6	0	1	0.932757	1.09414	0.9683	0.826129	1.19885	0.954851	0.992315	0.956772	0.838617	0.938521	0.979827	0.902978	0.941402	0.85879	0.908742	0.988473	1.04035	1.05572	0.742555	1.52161	1.09318	1.06724	1.08646	0.867435	1.74448	1.05187	1.23439	0.755043	1.1268	0.789625	1.08069	1.04131	0.975985	1.01441	1.06436	1.23919	1.28915	1.11816	0.89049	1.17867	0.707973	0.714697	0.872238	0.810759	0.729107	0.915466
38	7	0	1	1.00281	0.985929	0.967167	0.939024	0.93621	0.923077	0.903377	0.940901	0.941839	0.939024	0.968105	1	0.938086	0.9606	0.879925	0.895872	0.813321	0.84803	0.942777	0.882739	0.794559	0.763602	0.741088	0.701689	0.697936	0.674484	0.729831	0.812383	0.819887	0.812383	0.84803	0.819887	0.809568	0.847092	0.961538	1.09568	0.978424	0.920263	1.03096	1.0075	0.889306	0.9803	0.86773	0.746717	0.833959	0.765478
38	8	1
38	9	1
38	10	0	1	0.912247	1.00096	1.02989	1.14561	1.10704	1.04918	0.790743	0.849566	1.02604	1.02893	1.03568	0.977821	1.02797	0.980714	0.913211	0.824494	0.845709	0.800386	0.846673	0.89296	0.845709	0.849566	0.820636	0.840887	0.837994	0.890068	0.90839	0.897782	0.812922	0.762777	0.760849	0.70974	0.77242	0.799421	0.904532	0.958534	0.918033	0.914176	0.95082	0.862102	0.887175	1.0839	0.997107	0.871745	0.71649	0.789778
38	11	1
38	12	0	1	1.00587	1.03523	1.0137	1.01761	1.02446	0.96184	0.990215	1.03131	0.926614	0.965753	1.05577	1.0998	1.12818	1.1047	1.04012	1.10372	1.07241	1.12133	1.0998	1.06067	1.06654	1.00196	1.02153	1.05773	0.966732	0.858121	1.01174	1.09589	1.14579	1.05871	1.07339	1.12231	1.08806	1.06849	1.10274	1.14677	1.08904	1.07339	1.02544	1.1047	0.91683	0.909002	0.933464	0.995108	1.10959	1.0998
38	13	0	1	0.959285	0.922542	0.90566	0.920556	0.997021	0.884806	0.839126	0.714995	0.816286	0.849057	0.885799	0.933466	0.97716	0.972195	0.910626	0.846077	0.842105	0.863952	0.854022	0.820258	0.701092	0.746773	0.819265	0.784508	0.781529	0.83714	0.806356	0.77855	0.802383	0.758689	0.809335	0.792453	0.82721	0.876862	0.771599	0.746773	0.77855	0.693148	0.671301	0.620655	0.58292	0.652433	0.635551	0.602781	0.662363	0.760675
38	14	0	1	1.01982	1.02072	1.04865	1.28649	1.36937	1.15315	1.08559	1.12072	1.14595	1.17928	1.13874	1.08559	1.1009	1.0973	1.07027	0.927928	1.11171	1.0982	1.16036	1.09369	1.05045	1.0982	0.988288	1.05045	1.08288	1.07568	1.1036	1.4018	1.42883	1.19279	1.11532	1.08018	1.08378	1.11622	1.10901	1.08378	1.0964	1.06216	1.16937	0.666667	0.416216	0.516216	1.16667	1.00541	1.16486	1.11892
38	15	0	1	0.94742	0.99221	0.925024	0.951315	0.975657	0.988315	1.01363	0.962025	0.962025	0.933788	0.87926	0.856865	0.911392	0.806232	0.980526	0.884129	0.856865	0.808179	0.838364	0.90555	0.911392	0.899708	0.881207	0.944499	0.93184	0.959104	0.960078	0.954236	0.977605	0.952288	0.957157	0.938656	0.95813	0.970789	0.93963	0.9815	1.04576	0.933788	0.989289	0.99221	0.952288	0.934761	0.885102	0.980526	1.01168	1.02824
38	16	0	1	1.00591	1.01872	1.01773	1.03448	1.03251	1.05222	0.994089	1.02759	1.02266	1.05123	1.0335	1.02167	1.02069	0.983251	0.991133	0.966502	0.968473	0.953695	0.971429	0.968473	0.924138	0.955665	0.976355	0.957635	0.953695	0.97734	0.982266	0.980296	0.95468	1	0.994089	1.04532	1.01872	1.01379	1.0197	1.03448	1.01576	1.01773	1.00887	1.03448	1.04729	1.02069	1.03251	0.983251	1.03054	1.02069
38	17	0	1	1.03235	1.00539	0.904762	0.943396	0.964061	0.94699	0.836478	0.884097	0.933513	0.953279	0.918239	0.902066	0.798742	0.927224	0.947889	0.987421	0.936208	0.934412	0.965858	0.97664	0.903863	0.911051	0.974843	1.0575	1.02156	0.982929	1.00359	1.03953	1.03414	1.02695	0.885894	0.973944	1.02875	0.991914	0.961366	1.14196	0.955975	1.02516	1.01078	0.96496	0.947889	1.04043	0.984726	0.989218	0.977538	0.971249
38	18	0	1	1.04268	1.04776	0.979675	1.00102	1.02236	1.06098	1.02642	1.0122	1.00711	1.0315	1.10061	1.00915	0.988821	1.00203	1.02846	1.02134	1.02744	0.987805	0.977642	1.00508	0.987805	1.00203	0.974593	0.925813	0.938008	0.97561	0.994919	0.998984	1.00711	0.960366	0.943089	0.930894	0.934959	0.925813	0.904472	1.01626	1.02033	0.910569	0.985772	0.89939	0.949187	0.96748	0.89939	0.873984	0.939024	0.89939
38	19	0	1	1.06687	1.08815	1.05775	1.06586	1.04255	1.04661	1.04863	1.05066	1.04559	1.00608	1.09625	1.06991	0.883485	0.960486	0.934144	0.969605	0.988855	0.934144	0.900709	0.932118	0.921986	0.924012	0.908815	0.908815	0.893617	0.869301	0.87538	0.927052	0.867275	0.929078	0.941236	0.868288	0.918946	0.948328	0.871327	1.00304	0.859169	0.874367	0.882472	0.887538	0.866261	0.843972	0.873354	0.834853	0.848024	0.784195
38	20	1
38	21	1
38	22	1
38	23	1
38	24	1
38	25	1
38	26	1
39	1	0	1	0.958525	0.953917	0.95023	0.923502	0.928111	1.01198	0.900461	0.925346	0.987097	0.942857	0.929954	0.927189	0.895853	0.905069	0.886636	0.892166	0.882949	0.870046	0.80553	0.846083	0.847926	0.879263	0.894931	0.84977	0.879263	0.873733	0.857143	0.871889	0.905069	0.878341	0.886636	0.882028	0.917972	0.922581	0.917051	0.894931	1.00737	0.852535	0.918894	0.870046	0.884793	0.82212	0.941935	0.949309	0.892166	0.880184
39	2	0	1	0.957643	0.953959	0.950276	0.91989	0.93186	1.01289	0.901473	0.925414	0.988029	0.943831	0.930018	0.926335	0.896869	0.902394	0.884899	0.891344	0.878453	0.867403	0.801105	0.841621	0.843462	0.87477	0.893186	0.844383	0.87477	0.867403	0.85175	0.866483	0.902394	0.872007	0.881215	0.880295	0.913444	0.917127	0.912523	0.890424	1.00368	0.846225	0.915285	0.864641	0.881215	0.8186	0.935543	0.943831	0.889503	0.876611
39	3	0	1	1.06014	1.01804	0.992268	0.9811	0.975945	1.0567	1.15206	1.03608	0.971649	0.936426	0.872852	0.902921	0.884021	0.908935	0.902921	0.886598	0.862543	0.819588	0.758591	0.743127	0.746564	0.810137	0.744845	0.773196	0.800687	0.804983	0.765464	0.781787	0.882302	0.835052	0.880584	0.864261	0.837629	0.89433	0.885739	0.84622	0.844502	0.858247	0.849656	0.864261	0.87457	0.873711	0.86512	0.869416	0.906357	0.862543
39	4	1
39	5	1
39	6	0	1	0.916961	0.670495	0.943463	0.852473	0.840989	1.0053	0.84629	0.885159	0.95583	0.930212	0.876325	0.871025	0.770318	0.803004	0.7447	0.7553	0.736749	0.745583	0.639576	0.666078	0.681095	0.643993	0.725265	0.621025	0.629859	0.621908	0.608657	0.643993	0.737633	0.566254	0.678445	0.654594	0.69788	0.704064	0.729682	0.582155	0.873675	0.590989	0.661661	0.616608	0.634276	0.540636	0.70053	0.759717	0.659894	0.609541
39	7	0	1	0.916961	0.670495	0.943463	0.852473	0.840989	1.0053	0.84629	0.885159	0.95583	0.930212	0.876325	0.871025	0.770318	0.803004	0.7447	0.7553	0.736749	0.745583	0.639576	0.666078	0.681095	0.643993	0.725265	0.621025	0.629859	0.621908	0.608657	0.643993	0.737633	0.566254	0.678445	0.654594	0.69788	0.704064	0.729682	0.582155	0.873675	0.590989	0.661661	0.616608	0.634276	0.540636	0.70053	0.759717	0.659894	0.609541
39	8	1
39	9	1
39	10	1
39	11	1
39	12	0	1	0.994819	1.02487	0.910881	0.990674	1.06632	1.06943	0.978238	0.953368	0.939896	0.987565	0.992746	0.985492	1.1057	1.04145	1.03316	0.990674	1.0342	1.03109	1.03834	1.06218	1.09016	1.09741	1.09948	1.1057	1.11606	1.08083	1.13368	1.10984	1.14301	1.14922	1.10984	1.01347	1.09223	1.11295	1.17927	1.19171	1.19689	1.07254	1.15751	1.14508	1.14611	1.10777	1.17617	1.13679	1.12021	1.07254
39	13	0	1	0.979855	1.01853	0.24577	0.252216	0.340854	1.07333	0.987913	0.95004	0.929895	0.812248	0.753425	0.816277	0.846092	1.05077	1.03546	0.839645	0.83884	0.791297	0.519742	0.600322	0.376309	0.726027	0.807413	0.694601	0.734891	0.848509	0.827558	0.954875	0.672039	0.731668	0.726833	0.674456	0.585012	0.701853	0.672039	0.736503	0.892023	0.556003	0.659952	0.473006	0.651894	0.709106	0.846092	0.918614	0.987107	0.834005
39	14	1
39	15	1
39	16	0	1	0.990301	0.984481	0.981571	0.968962	0.960233	1.00582	0.871969	0.887488	0.943744	0.86421	0.85257	0.900097	0.903007	0.916586	0.845781	0.886518	0.86324	0.8613	0.848691	0.849661	0.86227	0.915616	0.941804	0.901067	0.958293	0.868089	0.893307	0.872939	0.888458	0.902037	0.923375	0.931135	0.937924	0.904947	0.871969	0.871969	0.885548	0.85257	0.882638	0.833172	0.8613	0.847721	0.918526	0.867119	0.8613	0.85839
39	17	0	1	0.966019	0.97767	0.971845	0.995146	0.896117	0.918447	0.942718	0.947573	0.920388	0.967961	0.915534	0.846602	0.842718	0.798058	0.879612	1.01068	1.11359	1.2466	1.19029	1.20485	1.41359	1.28641	1.4466	1.40485	1.46893	1.43495	1.48835	1.3534	1.38447	1.50388	1.33204	1.24951	1.21553	1.3466	1.43883	1.42913	1.43204	1.42913	1.39806	1.35728	1.28544	1.25243	1.23398	1.37184	1.08738	0.970874
39	18	0	1	1.01039	1.21435	1.02172	1.01605	1.03966	0.965061	0.955619	0.97356	1.06988	1.02644	1.03211	0.981114	1.00378	0.899906	0.992446	1.03966	0.967894	1.00189	1.03494	1.01511	0.941454	1.03683	1.01889	0.983003	1.03399	1.03399	1.04155	1.03966	1.06893	1.19641	1.0085	1.07554	1.09254	1.11331	1.05949	1.11331	1.13314	1.01605	1.12653	1.07649	1.07838	1.07743	1.07365	1.07838	1.07365	1.14731
39	19	0	1	0.961658	1.10052	1.05803	1.05803	1.14197	1.21969	1.20518	1.12746	1.19275	1.27876	1.21762	1.16062	1.2715	1.20622	1.25389	1.26632	1.2456	1.07565	1.10984	1.34508	1.3513	1.29845	1.30984	1.38964	1.36995	1.35233	1.19378	1.2487	1.27047	1.33679	1.32539	1.41969	1.46528	1.30984	1.40104	1.59585	1.54404	1.56995	1.54819	1.54922	1.60829	1.49016	1.58549	1.48601	1.37927	1.3886
39	20	1
39	21	1
39	22	1
39	23	1
39	24	0	1	1.00375	1.05712	0.955993	1.19569	1.04026	0.914794	1.03839	0.932584	0.985019	0.939139	1.01498	0.934457	0.970974	0.904494	0.94382	0.898876	0.913858	0.916667	0.916667	0.902622	0.895131	0.956929	0.890449	0.89794	0.919476	0.901685	0.911049	0.988764	0.917603	0.9897	0.897004	1.02434	1.0927	1.07865	1.1133	1.15637	1.11049	1.10206	1.12266	1.06554	1.07959	1.01873	1.01498	1.0618	0.963483	1.00375
39	25	1
39	26	0	1	0.957447	0.984526	0.967118	1.0735	0.898453	1.01547	0.904255	0.945841	0.967118	0.958414	0.914894	0.962282	0.857834	1.02805	0.987427	0.959381	1.12669	0.983559	1.03482	1.02611	1.0029	1.02998	1.02515	1.02031	1.05609	1.10542	1.0648	1.08124	1.09188	1.05899	1.06576	0.935203	1.08897	1.10638	1.1412	1.08317	1.0793	1.11605	1.06383	1.0793	1.02708	1.01161	1.11702	1.05899	1.01161	1.02321
40	1	0	1	0.821727	0.788301	0.910864	0.946147	0.979573	0.971216	0.963788	0.991643	0.987001	1.026	1.01578	0.992572	0.990715	0.966574	0.982358	0.973073	1.01393	1.01207	1.00093	0.987929	1.00464	0.985144	0.959146	0.98143	0.959146	0.986072	0.941504	0.998143	0.987001	0.961003	0.967502	0.936862	0.948004	0.958217	1.0065	1.02507	1.03993	0.952646	0.995357	0.987001	0.922934	0.946147	0.926648	0.948004	0.954503	0.945218
40	2	0	1	0.821727	0.787372	0.910864	0.946147	0.979573	0.971216	0.964717	0.991643	0.987001	1.026	1.01578	0.992572	0.990715	0.966574	0.982358	0.973073	1.01393	1.01207	1.00093	0.987929	1.00464	0.985144	0.959146	0.98143	0.959146	0.985144	0.940576	0.997214	0.987001	0.960074	0.967502	0.935933	0.948004	0.958217	1.0065	1.026	1.03993	0.953575	0.995357	0.986072	0.922934	0.945218	0.926648	0.948004	0.953575	0.945218
40	3	0	1	0.975892	0.903568	0.910318	0.888139	0.990357	0.945998	0.87946	0.948891	0.881389	0.893925	0.92864	0.918997	0.944069	0.847637	0.936355	0.902604	0.885246	0.857281	0.890068	0.825458	0.791707	0.814851	0.817743	0.866924	0.871745	0.826422	0.868852	0.877531	0.829315	0.838959	0.864031	0.854388	0.891996	0.919961	0.847637	0.750241	0.811958	0.831244	0.935391	0.930569	0.901639	0.864031	0.916104	0.883317	0.939248	0.91514
40	4	0	1	0.888472	0.853796	0.88941	0.934396	0.948454	0.938144	0.910028	0.978444	0.928772	0.990628	0.917526	0.863168	0.922212	0.903468	0.938144	0.903468	0.892221	0.937207	0.826617	0.805061	0.817245	0.823805	0.773196	0.788191	0.78538	0.797563	0.847235	0.848172	0.863168	0.896907	0.911903	0.901593	0.924086	0.916589	0.997188	1.00281	0.904405	0.875351	0.881912	0.847235	0.924086	0.935333	0.917526	0.962512	0.962512	0.970947
40	5	0	1	1.04343	1.11401	1.06732	1.04126	1.06298	1.02497	0.97177	1.01086	1.01629	1.07058	1.16504	1.00109	0.839305	1	0.994571	1.14767	1.24647	1.06623	1.0532	1.11726	1.09881	1.06515	1.10749	1.14115	1.13464	1.41368	1.1759	1.14441	1.14767	1.18024	1.19761	1.20304	1.09338	1.21824	1.17915	1.1987	1.22693	1.66558	1.13572	1.17155	1.20955	1.28122	1.33768	1.2519	1.34311	1.27579
40	6	1
40	7	1
40	8	1
40	9	0	1	1.1175	0.961686	0.897829	0.906769	0.84802	0.796935	0.791826	0.684547	0.805875	0.988506	1.53768	1.10345	1.03576	0.735632	0.821201	0.762452	0.809706	0.9106	1.22733	1.28225	1.51086	1.13793	1.0281	0.632184	0.731801	0.817369	0.869732	0.835249	0.837803	0.753512	0.710089	0.703704	0.757344	0.722861	0.58493	0.763729	0.864623	0.835249	1.17752	1.39464	1.18774	1.49553	1.38186	1.18391	1.22222	1.08046
40	10	0	1	0.477035	0.405318	0.755842	0.893634	0.957293	0.991136	0.974214	1.05479	1.0274	1.10395	1.03868	1.00161	0.985496	0.970991	1.00322	0.942788	1.06849	1.10717	1.03304	1.01048	1.02901	1.03143	0.99033	1.02337	0.987913	1.03384	0.850121	0.987913	1	0.978243	0.979049	0.900886	0.915391	0.929895	1.10153	1.10475	1.11765	0.896052	0.979855	0.907333	0.858179	0.83884	0.830782	0.85979	0.841257	0.903304
40	11	1
40	12	0	1	1.04207	1.15558	1.05186	1.08904	1.01663	1.02446	1.03523	1.02348	1.01468	1.05773	1.01272	1.00978	1.07339	1.02446	1.03425	1.01761	0.96771	1.00391	1.00783	1.01566	1.00587	1.00978	1.00196	1.01663	1.08513	1.06751	1.05969	1.06947	1.16145	1.11155	1.10763	1.13405	1.1135	1.13405	1.20352	1.1771	1.11448	1.10274	1.04207	1.03914	1.02935	0.979452	1.00978	1.01859	1.03033	0.970646
40	13	0	1	0.929658	0.826996	0.725285	0.687262	0.881179	0.927757	0.85076	0.88308	0.884981	0.914449	0.885932	0.862167	0.919202	0.902091	0.903042	0.942015	0.956274	0.940114	0.924905	0.934411	0.893536	0.903992	0.923954	0.938213	0.923004	0.923954	0.924905	0.968631	0.898289	0.847909	0.897338	0.851711	0.972433	0.869772	0.886882	0.962928	0.909696	0.886882	0.89924	0.855513	0.876426	1.00665	1.00475	1.05323	0.985741	0.945817
40	14	0	1	1.04834	1.01396	1.03008	0.976369	0.965628	0.93985	0.92696	0.931257	0.923738	0.897959	0.862513	0.829216	0.930183	0.979592	1.00752	1.02578	1.02578	1.00967	1.05478	0.920516	1.01719	1.03437	1.01933	0.972073	1.03437	0.997852	1.02793	1.03222	1.02578	1.01289	1.02363	1.01396	0.948443	0.969925	1.00644	0.877551	0.911923	0.94522	0.991407	1.01504	0.975295	1.04941	1.04296	1.02793	1.06552	1.00537
40	15	0	1	0.976967	0.973129	1.03263	1.05182	1.06622	1.06814	1.03839	1.03455	1.04127	1.1382	1.02879	0.981766	1.0499	1.1238	1.05662	1.03647	1.03743	1.04127	1.03839	0.994242	1.03935	1.04223	1.00192	1.01631	1.01727	0.972169	0.993282	0.976967	0.987524	0.976967	0.93858	1.00384	1.01056	1.03071	1.06814	1.0547	1.08637	0.96929	0.994242	0.981766	1.01823	1.02303	1.0048	0.991363	1.06142	1.05758
40	16	0	1	1.04865	1.08903	1.05487	1.05487	1.05176	1.03416	1.00414	1.02795	1.02277	1.01346	1.0207	1.0207	1.01553	1	0.977226	0.964803	0.971014	0.965839	0.957557	0.97412	0.960663	0.958592	1.02381	1.02484	1.0352	1.03623	1.04658	1.02484	1.05487	1.01863	1.00621	1.00104	1.00828	0.998965	1.01863	1.04865	1.06418	0.963768	0.996894	0.992754	1.02277	0.990683	1.02692	0.959627	1.00725	0.969979
40	17	0	1	0.911881	0.971287	0.954455	0.933663	0.960396	0.953465	0.984158	0.979208	0.983168	0.962376	0.941584	0.939604	0.939604	0.967327	0.976238	0.986139	0.982178	0.939604	0.90297	0.872277	0.883168	0.89604	0.874257	0.863366	0.760396	0.807921	0.810891	0.792079	0.773267	0.764356	0.770297	0.760396	0.770297	0.755446	0.731683	0.719802	0.714851	0.70297	0.709901	0.732673	0.69604	0.719802	0.740594	0.763366	0.724752	0.690099
40	18	0	1	1.0625	1.10064	1.12606	0.997881	1.02225	1.00106	1.04343	1.05191	1.07521	1.05932	1.05403	1.10381	1.13136	1.06568	1.07097	1.06568	1.02966	1.07309	1.01483	1.07733	1.07945	1.07733	1.07627	1.06038	1.03708	1.01801	1.04025	1.04555	1.05297	1.02225	0.997881	1.03178	0.962924	0.947034	0.950212	0.986229	0.991525	0.845339	0.96928	0.981992	0.930085	0.947034	0.933263	0.936441	0.989407	0.92161
40	19	1
40	20	0	1	0.968105	0.85272	0.993433	0.888368	0.874296	0.901501	0.886492	0.910882	0.902439	0.912758	0.927767	0.944653	0.939024	0.926829	0.893058	0.91182	0.904315	0.809568	0.848968	0.802064	0.77955	0.711069	0.792683	0.800188	0.84334	0.868668	0.863039	0.860225	0.869606	0.856473	0.857411	0.893058	0.87242	0.91651	0.922139	0.91651	0.893058	0.879925	0.895872	0.86773	0.842402	0.861163	0.838649	0.864916	0.881801	0.862101
40	21	1
40	22	0	1	0.993237	0.919807	0.997101	1.09758	1.01546	1.03575	1.00193	0.999034	0.985507	0.997101	0.92657	0.958454	0.948792	0.936232	0.915942	0.904348	0.910145	0.964251	0.909179	0.927536	0.909179	0.921739	0.852174	0.89372	0.890821	0.881159	0.93913	0.942029	0.924638	0.95942	0.992271	0.955556	0.996135	0.977778	1.07246	1.11401	1.16039	0.931401	0.802899	0.742995	0.696618	0.702415	0.778744	0.607729	0.575845	0.583575
40	23	0	1	0.96012	1.03789	1.01196	1.02792	1.00499	1.02592	1.02792	0.977069	1.00199	1.02094	1.08574	1.0997	1.15653	1.08275	1.03091	1.05982	1.10469	1.09472	1.1346	1.15553	1.14357	1.15454	1.13061	1.13759	1.11964	1.15354	1.13161	1.15952	1.16251	1.11266	1.14855	1.14457	1.15653	1.15852	1.1984	1.33001	1.41675	1.22433	1.27717	1.31904	1.27617	1.25125	1.25723	1.34596	1.32802	1.26421
40	24	0	1	1.07415	0.993988	0.980962	1.01703	0.972946	1.05411	0.94489	0.925852	0.926854	0.96994	0.956914	0.983968	1.00902	1.03908	1.02305	0.988978	1.01002	0.96493	0.95992	0.991984	0.997996	0.977956	0.993988	0.981964	1.01303	1.01403	1.00802	0.988978	1.10721	1.04709	1	1.001	1.07615	1.01603	0.99499	0.922846	1.09619	0.947896	0.986974	0.88477	0.973948	0.872745	1.01703	0.900802	0.835671	0.837675
40	25	1
40	26	0	1	0.981318	1.07965	1.01278	0.946903	0.979351	0.984267	0.93117	1.03933	0.981318	1.00787	1	0.989184	1.03835	1.02753	0.954769	1.06686	1.10521	1.06785	1.13373	1.04425	1.05801	1.04228	1.07866	1.059	1.07276	1.11996	1.0767	1.06096	1.0826	1.09735	1.06293	1.10816	1.07276	1.0708	1.07375	1.12193	1.06686	1.06588	1.11898	1.10914	1.07375	1.0354	1.15929	1.05211	1.11799	1.10521
41	1	0	1	1.03012	1.03012	1.01305	1.02711	1.00703	1.00803	0.963855	1.01104	1.02811	0.998996	0.954819	0.970884	0.935743	0.977912	0.966867	0.966867	0.955823	0.951807	0.972892	0.946787	0.973896	0.978916	0.923695	0.945783	0.909639	0.937751	0.97992	0.926707	0.955823	0.933735	0.948795	0.914659	0.891566	0.876506	0.977912	0.947791	1.00201	0.958835	1.02811	0.937751	0.981928	1.00703	0.9749	0.906627	0.851406	0.878514
41	2	0	1	1.03112	1.03012	1.01305	1.02711	1.00803	1.00803	0.963855	1.01104	1.02711	0.998996	0.954819	0.970884	0.936747	0.977912	0.966867	0.966867	0.955823	0.951807	0.973896	0.946787	0.972892	0.978916	0.923695	0.944779	0.911647	0.937751	0.97992	0.926707	0.956827	0.933735	0.948795	0.914659	0.890562	0.876506	0.977912	0.946787	1.00301	0.958835	1.02811	0.937751	0.981928	1.00703	0.9749	0.906627	0.851406	0.878514
41	3	0	1	0.929552	0.953339	0.962489	0.887466	0.945105	1.02653	0.94602	1.03202	1.02745	1	1.01647	1.02653	1.06587	1.1473	1.03934	0.977127	1.02653	0.838975	0.931382	0.939616	0.933211	0.912168	0.882891	0.880146	0.973468	0.946935	0.954254	0.976212	0.987191	0.89753	0.974382	1.05581	1.04483	0.988106	0.730101	0.809698	0.707228	0.698994	0.682525	0.63312	0.698994	0.666972	0.74108	0.730101	0.614822	0.686185
41	4	0	1	0.957871	1.12971	1.21951	0.894678	0.644124	0.764967	0.702882	0.665188	0.649667	0.758315	0.890244	0.824834	0.916851	0.941242	0.696231	0.710643	0.885809	0.812639	0.973392	0.987805	1.09202	1.08426	0.93459	1.1153	0.945676	0.827051	1.02772	0.94235	1.04545	1.55322	1.29712	1.54102	1.35366	1.25499	1.24501	1.35255	1.05876	0.962306	0.945676	1.33592	1.5643	2.00665	1.61641	1.53548	1.34257	1.48226
41	5	0	1	1.71477	1.07045	1.12841	0.992045	1.0875	1.14318	1	1.25	1.0375	1.29773	0.767045	0.942045	0.786364	0.752273	0.806818	0.902273	0.834091	0.913636	1.46023	0.782955	1.02159	0.815909	1.39545	1.18182	1.24205	1.50909	0.9	1.17955	1.29205	1.11705	0.9125	1.07273	0.717045	1.24432	1.02841	0.880682	1.27273	1.13864	0.981818	1.29318	1.06705	0.864773	0.751136	0.818182	0.856818	0.869318
41	6	0	1	1.22124	1.45919	1.07571	1.17601	0.831858	0.953786	0.817109	0.910521	1.21239	0.923304	0.885939	1.03147	0.880039	0.993117	0.94297	0.876106	1.13471	1.0177	1.06195	0.998033	0.847591	1.0767	0.584071	0.688299	0.720747	0.462144	1.30777	0.72763	0.67355	0.616519	0.634218	0.811209	0.832842	0.579154	0.593904	0.841691	0.835792	0.771878	0.758112	0.59587	0.6706	0.785644	0.678466	0.685349	0.6706	0.615536
41	7	1
41	8	0	1	1.38335	2.13482	1.96835	1.86753	2.24971	1.86987	1.45018	1.87925	0.994138	1.63892	1.2966	1.27315	1.43376	0.975381	0.818288	0.47714	1	0.731536	0.660023	0.681125	0.812427	0.514654	0.684642	0.861665	0.358734	0.310668	0.288394	0.309496	1.29074	0.370457	6.48886	0.528722	0.606096	0.526377	0.886284	0.56272	0.471278	1.20633	1.18288	0.561547	0.981243	0.445487	1.83587	1.74795	2.02579	1.47479
41	9	0	1	0.987486	1.01706	1.01138	0.988623	0.988623	0.955631	1.0091	0.940842	0.96132	0.850967	0.916951	0.85438	0.846416	0.896473	0.810011	0.819113	0.899886	0.817975	0.881684	0.788396	0.803185	0.770193	0.571104	0.521047	0.60182	0.522184	0.539249	0.573379	0.507395	0.531286	0.457338	0.523322	0.50967	0.594994	0.557452	0.534699	0.589306	0.573379	0.565415	0.565415	0.503982	0.625711	0.484642	0.575654	0.489192	0.550626
41	10	0	1	0.823054	0.784631	0.844287	1.02528	1.00506	1.0091	1.04651	1.01112	1.00202	1.0455	0.979778	1.01213	1.02326	1.04044	1.08898	1.00303	1.0091	0.9909	0.896866	0.907988	0.877654	0.885743	0.892821	0.956522	0.960566	0.953488	0.82002	0.76542	0.75632	0.804853	0.743175	0.649141	0.57634	0.506572	0.938322	0.912032	1.03741	0.939333	1.18605	0.9636	0.943377	1.03438	1.01213	0.880688	0.710819	0.738119
41	11	1
41	12	0	1	0.989258	0.881836	0.943359	0.889648	0.90625	0.93457	0.908203	0.876953	0.879883	0.806641	0.742188	0.710937	0.693359	0.748047	0.740234	0.849609	0.720703	0.772461	0.726562	0.708984	0.670898	0.693359	0.65332	0.738281	0.719727	0.762695	0.803711	0.676758	0.899414	0.663086	0.754883	0.793945	0.750977	0.711914	0.743164	0.803711	0.804688	0.828125	0.738281	0.787109	0.804688	0.737305	0.850586	0.705078	0.678711	0.676758
41	13	0	1	0.882533	1.11236	1.13177	1.10725	1.06844	1.0572	1.03269	1.07252	1.11338	1.06639	0.998979	1.01941	0.961185	1.0286	1.02043	1.04494	0.811032	0.889683	0.989785	1.10827	1.26149	1.2237	1.00613	1.02656	0.78856	1.0143	0.986721	0.954035	0.979571	0.963228	1.0572	0.842697	0.893769	0.864147	1.11338	0.937692	1.08989	1.10112	1.21961	0.906027	0.908069	1.04903	0.995914	0.894791	0.765066	0.845761
41	14	1
41	15	0	1	0.931862	1.03167	0.902111	0.973129	0.916507	0.929942	0.972169	0.995202	1.03935	0.962572	0.948177	0.883877	0.911708	0.815739	0.87524	1.11708	0.90691	0.971209	1.02495	1.02303	0.953935	0.96737	0.863724	0.884837	0.909789	0.880998	0.888676	0.981766	1.07486	1.12188	1.08637	0.859885	1.07486	0.927063	0.990403	1.06142	1.19866	0.733205	0.956814	0.921305	0.900192	1.04415	1.24088	0.650672	0.868522	0.822457
41	16	0	1	1.02458	1.02655	0.966568	0.944936	0.946903	0.953786	0.93412	0.952802	0.952802	0.980334	0.899705	0.919371	0.922321	0.92527	0.927237	0.941003	0.906588	0.922321	0.933137	0.899705	0.910521	0.982301	0.933137	0.980334	0.992134	0.93412	0.974435	1.00197	0.986234	0.947886	0.956735	0.957719	0.961652	0.999017	1.00295	0.986234	1.03736	0.965585	0.956735	0.911504	0.918387	0.980334	0.99705	0.958702	0.886922	0.947886
41	17	0	1	1.12563	1.05528	1.03317	1.04623	1.00905	0.98995	1.00603	1.01005	1.02513	0.996985	1.01407	1.01407	0.969849	1.00101	1.00201	0.920603	0.931658	0.940704	0.917588	0.888442	0.866332	0.938693	0.914573	0.898492	0.770854	0.895477	0.907538	0.866332	0.942714	0.898492	0.926633	0.965829	0.955779	0.951759	0.968844	0.944724	0.820101	0.938693	0.868342	0.853266	0.878392	0.892462	0.933668	0.857286	0.824121	0.932663
41	18	0	1	1.0402	1.02714	1.02211	1.02412	1.03216	0.998995	1.01809	1.0402	1.04221	1.03116	1.01709	1.00402	0.996985	1.02312	1.00302	1.01608	1.0201	1.01407	1.03216	0.98794	0.986935	1.00704	0.943719	0.942714	0.986935	0.949749	1.05025	0.98191	0.969849	0.982915	0.967839	0.969849	0.947739	0.919598	0.926633	0.924623	0.943719	0.896482	0.972864	0.911558	0.936683	1.00302	0.99799	0.968844	0.896482	0.945729
41	19	0	1	0.870736	0.833932	0.831239	0.863555	0.942549	0.904847	0.897666	0.982944	0.903052	0.854578	0.885996	0.90395	0.909336	1.03052	0.915619	0.872531	0.833034	0.870736	0.860862	0.809695	0.846499	0.885996	0.874327	0.923698	0.916517	0.939856	0.916517	0.908438	0.798025	0.857271	0.947935	0.923698	0.975763	0.982047	1.05386	1.01795	1.02424	0.966786	1.06194	0.983842	0.927289	0.942549	0.992819	0.932675	0.910233	0.981149
41	20	0	1	0.941322	0.804959	0.765289	0.828099	0.878512	0.910744	0.904959	0.971074	0.950413	0.792562	0.949587	0.97686	0.952066	0.985124	0.918182	0.891736	0.801653	0.842149	0.784298	0.758678	0.756198	0.776033	0.843802	0.928099	0.938843	0.950413	0.915702	0.864463	0.785124	0.779339	0.858678	0.852893	0.87438	0.88843	1.04628	0.968595	0.952066	0.984298	0.955372	0.871901	0.87438	0.801653	0.847107	0.902479	0.884298	0.905785
41	21	0	1	0.780861	0.510048	0.772249	0.913876	0.95311	0.944498	1.02871	1.07273	0.969378	0.909091	0.899522	0.937799	0.985646	1.01818	0.986603	0.923445	0.935885	0.90622	0.819139	0.798086	0.793301	0.818182	0.862201	0.836364	0.959809	0.973206	1.01148	0.941627	0.895694	0.896651	0.957895	0.964593	0.923445	0.823923	0.935885	0.916746	1.0488	1.01627	1.05359	0.96555	0.785646	1.03828	0.985646	0.923445	0.863158	0.903349
41	22	0	1	0.809565	0.614783	0.650435	0.686087	1.03217	0.62	0.698261	1.29043	0.689565	0.637391	0.643478	0.671304	0.673913	1.39565	0.901739	0.714783	0.693043	0.745217	0.815652	0.705217	0.773043	0.885217	0.653913	0.715652	0.8	0.833043	0.806087	0.892174	0.627826	0.766957	1.02957	0.983478	1.05739	0.865217	0.877391	0.873043	1.04087	0.806957	1.34609	1.25652	1.04609	1.39217	1.5487	1.36957	1.32435	1.31565
41	23	0	1	0.976989	1.01534	0.977948	1.00575	0.981783	0.982742	0.966443	0.91371	0.927133	0.955896	0.94535	0.96069	0.983701	0.966443	1.08054	0.955896	0.986577	1.11218	1.02397	1.11505	1.08341	0.972196	0.956855	1.00192	0.965484	0.924257	0.956855	0.961649	0.921381	1.02397	1.03452	1.1419	1.07766	1.03452	1.24545	1.14286	1.15724	1.0278	1.00479	1.05561	1.00575	0.990412	1.03164	1.07766	1.0604	1.37392
41	24	0	1	1.27319	1.53367	1.49301	1.2338	1.26175	1.24651	1.13215	1.00254	1.11817	1.12325	0.961881	1.00762	1.07624	0.984752	0.716645	1.19695	1.14867	1.14994	1.50572	1.19695	1.32783	1.13723	1.40534	1.39263	1.32783	1.04701	1.06607	1.0737	1.14612	1.32402	1.39644	1.28335	1.44219	1.54511	1.33164	1.44727	1.46379	1.38755	1.51715	1.39517	1.42567	1.08132	1.4028	1.32529	1.36595	1.39009
41	25	0	1	0.705628	0.851732	0.980519	0.950216	1.06494	1.03896	0.957792	0.987013	0.920996	0.884199	0.918831	0.96645	1.11039	1.00866	0.788961	0.813853	0.890693	0.812771	0.834416	0.704545	0.82684	0.927489	1.04654	0.941558	1.03463	1.20887	0.979437	1.09199	0.843074	0.99026	1.11472	0.887446	1.05195	1.02165	1.08658	1.12554	1.25974	0.992424	1.16991	1.079	0.916667	1.11255	1.09848	0.980519	0.778139	0.957792
41	26	0
42	1	0	1	0.981347	1.12332	0.987565	0.986528	1.01554	0.960622	0.954404	0.902591	0.906736	0.917098	0.985492	0.99171	0.976166	1.0114	0.993782	0.978238	1.00207	0.963731	0.961658	0.890155	0.865285	0.916062	0.853886	0.890155	0.831088	0.819689	0.878756	0.79171	0.854922	0.851813	0.896373	0.910881	0.95544	0.97513	0.946114	1.07979	0.967876	0.915026	0.864249	0.871503	0.784456	0.718135	0.758549	0.846632	0.936788	0.917098
42	2	0	1	0.982365	1.12448	0.988589	0.987552	1.0166	0.961618	0.956432	0.903527	0.907676	0.91805	0.986515	0.993776	0.977178	1.01349	0.995851	0.979253	1.00311	0.96473	0.962656	0.890041	0.86722	0.915975	0.854772	0.891079	0.83195	0.820539	0.879668	0.792531	0.855809	0.85166	0.897303	0.911826	0.957469	0.975104	0.946058	1.08195	0.967842	0.915975	0.865145	0.872407	0.78527	0.716805	0.759336	0.84751	0.937759	0.917012
42	3	0	1	1.09047	0.956689	0.905679	1.06352	0.982676	1.16651	1.0616	1.06449	1.00674	1.01732	0.962464	0.907603	0.888354	0.80077	0.74206	0.640038	0.680462	0.618864	0.608277	0.629451	0.615014	0.641001	0.567854	0.59769	0.600577	0.594803	0.615014	0.61309	0.670837	0.592878	0.549567	0.513956	0.496631	0.551492	0.571704	0.561116	0.58999	0.670837	0.575553	0.555342	0.423484	0.379211	0.446583	0.444658	0.451396	0.470645
42	4	1
42	5	0	1	0.455405	1	0.872973	0.667568	1.52027	0.556757	0.331081	0.454054	0.487838	0.682432	0.410811	0.256757	0.154054	0.321622	0.97973	0.343243	0.310811	0.375676	2.40135	0.818919	0.1	0.295946	0.256757	0.67027	0.25	0.3	0.251351	0.474324	0.287838	0.493243	0.245946	0.697297	0.372973	0.237838	0.341892	0.418919	1.75405	0.25	0.308108	0.252703	0.431081	0.152703	0.0986486	0.155405	0.483784	0.283784
42	6	1
42	7	1
42	8	1
42	9	0	1	0.942819	1.09973	1.25266	1.48537	1.36569	1.33777	0.986702	0.925532	0.331117	0.841755	1.29654	1.21144	1.23803	1.26995	1.34441	1.00266	0.93883	0.906915	0.946809	1.0266	0.932181	1.20745	1.01862	0.974734	0.724734	0.75133	0.715426	0.619681	0.671543	0.514628	0.591755	0.492021	0.569149	0.670213	0.594415	1.01064	0.781915	0.74867	0.639628	0.56117	0.599734	0.445479	0.56383	0.535904	0.682181	0.597074
42	10	0	1	0.984359	0.985401	0.899896	0.943691	0.923879	0.858186	1.22106	1.05005	1.25756	1.21272	1.19082	1.24505	1.30136	1.3024	1.20334	1.33055	1.67883	1.44213	1.24713	1.04901	0.923879	0.995829	0.895725	0.93952	0.875912	0.907195	0.898853	0.941606	1.03337	0.982273	1.08863	1.01877	1.05318	1.04692	0.948905	0.984359	0.934307	0.813347	0.83316	0.834202	0.737226	0.830031	0.740355	0.87487	0.848801	0.870699
42	11	1
42	12	0	1	1.00971	1.00755	0.846818	0.893204	0.993528	1.07228	1.00216	0.955771	0.923409	0.943905	0.940669	0.9137	0.981661	0.959008	0.946063	0.946063	0.857605	0.880259	0.878101	0.933118	0.944984	0.933118	0.971953	0.973031	0.996764	1.06149	1.10356	1.21575	1.12729	1.00216	1.07228	1.03991	1.1219	1.09924	1.16289	1.12945	1.08091	1.09169	1.02913	1.08306	0.951456	0.927724	1.11543	0.995685	0.946063	0.880259
42	13	0	1	0.987002	1.00953	0.915945	0.922877	0.989601	1.12132	0.999133	0.774697	0.940208	0.937608	0.959272	0.82669	0.792894	0.551993	0.770364	0.766031	0.693241	0.681109	0.662912	0.599653	0.643847	0.658579	0.630849	0.641248	0.408146	0.885615	0.641248	0.685442	0.680243	0.664645	0.646447	0.694107	0.656846	0.618718	0.603986	0.743501	0.504333	0.883016	0.655113	0.640381	0.617851	0.616118	0.642981	0.564125	0.654246	0.638648
42	14	1
42	15	0	1	1.14572	1.02429	0.727561	0.913411	0.919747	0.947202	0.850053	0.771911	0.741288	0.847941	0.876452	0.784583	0.840549	0.761352	0.862724	0.906019	0.840549	0.845829	0.804646	0.903907	0.839493	0.809926	0.655755	0.772967	0.744456	0.765576	0.715945	0.791975	0.857445	0.979937	1.07392	1.13094	1.18796	1.26822	0.709609	0.761352	0.705385	0.718057	0.73812	0.772967	0.752904	0.63358	0.675818	0.640971	0.737064	0.715945
42	16	1
42	17	0	1	1.00727	1.00818	0.972727	1.00818	0.994545	0.986364	0.904545	0.926364	0.949091	0.91	0.911818	0.9	0.874545	0.875455	0.882727	0.846364	0.866364	0.851818	0.858182	0.85	0.820909	0.805455	0.821818	0.801818	0.804545	0.767273	0.757273	0.752727	0.807273	0.788182	0.782727	0.755455	0.77	0.776364	0.746364	0.769091	0.809091	0.694545	0.706364	0.752727	0.73	0.685455	0.693636	0.669091	0.694545	0.709091
42	18	0	1	1.001	1.01894	0.962114	0.972084	1.01097	1.01196	1.05085	0.947159	0.974078	1.03589	1.00798	0.975075	1.08375	1.01795	1.01595	1.01196	1.01894	1.0349	1.04387	1.07079	1.13061	1.07278	1.07079	1.08674	1.10269	1.08674	1.10369	1.14556	1.04088	1.03589	1.06082	1.08674	1.1326	1.10269	1.10169	1.07777	1.03988	1.02891	1.07777	1.05882	1.05284	1.05783	1.09073	1.05184	1.0658	1.08275
42	19	1
42	20	1
42	21	1
42	22	1
42	23	1
42	24	0	1	1.04549	1.04549	1.03237	0.954506	0.990376	1.06737	1.04724	0.971129	0.958005	0.593176	0.701662	0.716535	0.580927	0.963255	0.574803	0.951006	0.566929	0.584427	0.547682	0.557305	0.984252	0.649169	0.67804	0.847769	0.951881	0.924759	1.05949	0.867892	1.0385	0.963255	0.994751	1.00262	1.00875	1.19073	1.38408	0.847769	0.925634	0.937883	1.14436	0.889764	1.0385	0.470691	1.02012	1.00262	0.492563	1.22047
42	25	1
42	26	0	1	1.0959	0.836094	1.14037	1.06626	1.41151	1.08631	0.7585	0.672188	0.86748	0.795118	0.7585	0.723627	0.795118	1.21796	0.633827	0.569311	0.712293	1.07411	0.835222	0.802092	0.589364	0.854403	0.936356	0.72973	0.496077	0.685266	0.808195	0.543156	0.775065	0.965126	0.528335	0.935484	0.835222	1.93112	0.853531	1.09154	2.77681	1.02964	1.26068	0.952049	1.23976	1.22493	0.95728	0.778553	1.97908	1.13601
43	1	0	1	0.947471	0.980545	0.97179	0.948444	0.983463	0.962062	0.933852	0.986381	1.04767	1.01459	1.02043	1.01459	1.02724	0.996109	1.0321	0.984436	0.976654	0.986381	0.961089	1.0107	1.0214	1.00778	0.94358	0.901751	1	0.965953	1.03599	1.01556	1.01946	1.03405	1.05058	1.07393	1.06907	1.107	1.06226	1.01751	1.07393	1.07198	1.00584	1.01167	1.07296	1.08755	1.09339	1.18093	1.16537	1.1644
43	2	0	1	0.947471	0.980545	0.97179	0.948444	0.983463	0.962062	0.933852	0.986381	1.04767	1.01459	1.02043	1.01362	1.02724	0.996109	1.0321	0.984436	0.977626	0.986381	0.961089	1.0107	1.0214	1.00778	0.94358	0.901751	1	0.965953	1.03599	1.01556	1.01946	1.03405	1.04961	1.07393	1.06907	1.107	1.06226	1.01751	1.07393	1.07198	1.00584	1.01167	1.07296	1.08755	1.09339	1.18093	1.16537	1.16537
43	3	0	1	0.98694	0.958955	0.802239	0.871269	0.949627	0.956157	0.911381	0.9375	0.966418	0.977612	1.0028	0.994403	0.982276	0.988806	1.04571	1.0541	0.987873	0.947761	1.02705	1.04757	1.14552	1.02052	1.04851	1.03918	1.08489	1.06996	1.0625	1.02892	1.03358	1.05131	1.11194	1.17071	1.17631	1.18843	1.0569	1.07743	1.09981	1.12407	1.11381	1.11474	1.18563	1.10261	1.06343	1.09795	1.16418	1.09981
43	4	0	1	1.03146	1.102	1.04957	1.07245	1.08103	1.07817	1.10391	1.11249	1.13441	1.15729	1.21926	1.21163	1.12488	1.07245	1.0448	1.07054	1.06006	1.05148	1.05529	1.04862	1.04671	1.0591	1.05815	1.08008	1.10867	1.13155	1.11344	1.10582	1.11725	1.09819	1.0858	1.0734	1.0572	1.05243	1.0715	1.16206	1.14395	1.10867	1.09247	1.06482	1.03051	0.980934	0.966635	1.02765	1.02193	0.893232
43	5	0	1	1.04753	1.10252	1.0699	1.17335	1.17894	1.24231	1.2041	1.22833	1.28239	1.35135	1.34296	1.34949	1.3411	1.28984	1.33271	1.29264	1.3411	1.27866	1.31966	1.39795	1.30941	1.31966	1.21994	1.22833	1.2274	1.26654	1.35228	1.32246	1.31873	1.25909	1.32898	1.33924	1.3383	1.315	1.37372	1.33644	1.41473	1.48649	1.42404	1.39143	1.315	1.17335	1.26561	1.37838	1.24977	1.14818
43	6	1
43	7	1
43	8	1
43	9	0	1	1.04695	0.768232	0.824176	0.871129	0.977023	0.972028	0.898102	0.966034	0.902098	1.05395	1.1039	1.17682	1.23177	1.21379	1.24975	1.22178	1.27672	1.24675	1.42557	1.51349	1.73726	1.49151	1.16983	0.946054	1.22777	1.29471	1.73227	1.56743	1.30869	1.34965	1.4965	1.48851	1.68731	1.58142	1.17882	1.30569	1.46354	1.52348	1.41159	1.48851	1.76523	1.9021	1.91608	1.85514	2.21978	2.22478
43	10	0	1	0.905218	1.17146	1.07242	1.10543	1.18317	1.04047	1.09904	1.23749	1.18424	1.22684	1.164	1.2279	1.19169	1.04473	1.1065	0.977636	0.948882	1.02023	0.938232	0.898829	0.884984	0.99148	0.943557	0.908413	0.947817	0.914803	0.895634	0.867945	0.898829	0.895634	0.928647	0.902023	0.965921	1.06603	1.04686	0.960596	1.03408	1.05751	0.86901	0.953142	0.916933	0.726305	0.832801	0.859425	0.968051	0.900958
43	11	1
43	12	0	1	0.990593	0.973659	0.958608	0.975541	0.958608	0.951082	0.964252	0.886171	0.906867	0.927563	0.877705	0.859831	0.891816	0.871119	0.865475	0.779868	0.78175	0.764817	0.776105	0.755409	0.739417	0.762935	0.856068	0.888053	0.9746	0.91063	0.874882	0.904045	0.950141	0.940734	0.954845	0.958608	0.984948	1.00376	1.01976	1.00094	1.01035	0.882408	0.856068	0.950141	0.874882	0.901223	0.954845	0.900282	0.925682	0.905927
43	13	0	1	0.985356	1.03243	1.07218	1.091	1.0659	1.11506	1.04289	1.02406	0.985356	0.991632	1.04812	1.02406	0.995816	1.05021	1.04812	1.02406	0.983264	1.05649	1.06381	1.30962	1.21862	0.865063	1.1705	0.938285	1.31067	1.19561	1.091	0.940377	1.19247	1.2113	1.11925	1.15063	1.11611	1.09833	1.28138	1.03766	1.28556	1.51151	1.15377	1.09205	1.31485	1.44142	1.29916	1.66109	1.29498	1.30439
43	14	1
43	15	0	1	0.973588	1.0173	1.03643	0.933515	0.871585	0.942623	0.882514	0.924408	0.947177	0.89071	0.892532	0.880692	0.857923	0.89071	0.903461	0.887978	0.898907	0.877049	0.86612	0.901639	0.868852	0.933515	0.885246	0.897086	0.880692	0.884335	0.906193	0.855191	0.867942	0.873406	0.868852	0.863388	0.880692	0.856102	0.834244	0.846995	0.87796	0.862477	0.844262	0.863388	0.875228	0.893443	0.837887	0.877049	0.913479	0.891621
43	16	1
43	17	0	1	0.981571	0.99418	0.980601	0.99515	1.00388	1	0.936954	0.922405	0.944714	0.961203	0.934045	0.923375	0.958293	0.907856	0.975752	0.889428	0.86227	0.901067	0.923375	0.897187	0.86421	0.832202	0.86227	0.788555	0.838991	0.85742	0.844811	0.832202	0.836081	0.780795	0.838021	0.797284	0.801164	0.803104	0.824442	0.85839	0.841901	0.85548	0.839961	0.829292	0.71678	0.723569	0.835112	0.809893	0.803104	0.738118
43	18	0	1	0.994225	1.05005	1.00577	0.994225	1.00289	0.983638	0.943215	1.00674	1.00577	0.99615	0.976901	0.970164	0.997113	0.960539	0.983638	0.954764	0.921078	0.955727	0.948027	0.943215	0.959577	0.967276	0.969201	0.972089	0.987488	0.969201	0.950914	0.928778	0.958614	0.962464	0.987488	1.01251	0.962464	0.924928	0.870067	0.903754	0.947064	0.897979	0.98845	0.927815	0.934552	0.954764	0.894129	0.962464	0.970164	0.904716
43	19	0	1	1.00388	0.997093	0.992248	0.985465	1.01938	1.0126	1.00678	0.985465	0.995155	1.00969	1.18314	0.972868	0.993217	0.918605	0.98062	1.03488	0.989341	0.885659	0.948643	0.950581	0.944767	0.915698	0.770349	0.774225	0.790698	0.763566	0.785853	0.811047	0.780039	0.807171	0.81686	0.792636	0.807171	0.842054	0.957364	1.34399	1.41279	1.00388	1.30717	1.00678	0.984496	1.04457	1.02326	1.03876	1.04845	1.0562
43	20	0	1	0.959009	0.956447	0.903501	0.909479	0.964987	0.930828	0.964987	0.973527	0.992314	0.9462	0.940222	0.962425	1.00598	1.05124	1.04611	0.843723	0.775406	0.982921	0.865073	0.849701	0.814688	0.801025	0.831768	0.944492	0.887276	0.900939	0.914603	0.938514	0.895816	0.927412	0.962425	0.981213	1.00598	1.04953	1.05551	1.05465	1.04782	1.06661	1.12383	1.06149	1.06234	1.00427	1.00683	0.983775	0.993168	0.976943
43	21	1
43	22	1
43	23	1
43	24	0	1	0.935194	0.928215	0.931206	0.894317	0.917248	0.90329	0.861416	0.856431	0.835494	0.8335	0.813559	0.815553	0.803589	0.801595	0.795613	0.778664	0.768694	0.760718	0.774676	0.794616	0.779661	0.819541	0.768694	0.787637	0.828514	0.831505	0.825523	0.848455	0.808574	0.798604	0.822532	0.848455	0.854437	0.857428	0.856431	0.79661	0.823529	0.845464	0.857428	0.88335	0.850449	0.770688	0.813559	0.805583	0.78664	0.79661
43	25	1
43	26	0	1	1.28957	1.068	0.858148	0.609613	1.034	0.756155	0.729191	0.436108	0.55803	0.59789	0.651817	0.672919	0.672919	0.650645	0.608441	0.611958	0.566237	0.568581	0.569754	0.52286	0.526377	0.490035	0.432591	0.560375	0.567409	0.484174	0.640094	0.674091	0.478312	0.538101	0.474795	0.393904	0.49238	0.461899	0.594373	0.427902	0.433763	0.649472	0.475967	0.696366	0.644783	0.713951	0.594373	0.618992	0.749121	0.33646
44	1	0	1	0.987141	0.988131	0.978239	0.987141	1.00396	0.997033	0.973294	1	0.990109	1.00989	0.973294	0.967359	1.03561	0.979228	0.983185	0.997033	1.03363	0.991098	0.964392	0.964392	0.978239	0.990109	1.00198	0.94362	0.948566	1.03363	1.0089	0.891197	0.957468	0.937685	0.95549	0.963403	0.974283	0.949555	0.995054	1.01583	1.03956	0.951533	0.968348	0.893175	0.917903	0.911968	0.964392	0.941642	0.936696	0.956479
44	2	0	1	0.989109	0.989109	0.979208	0.988119	1.00396	0.99703	0.974257	0.99901	0.990099	1.01188	0.974257	0.967327	1.03861	0.980198	0.983168	0.99802	1.03564	0.992079	0.964356	0.964356	0.978218	0.989109	1.00297	0.943564	0.951485	1.03366	1.00792	0.889109	0.957426	0.936634	0.953465	0.961386	0.972277	0.950495	0.99505	1.01683	1.03861	0.949505	0.965347	0.891089	0.917822	0.910891	0.963366	0.940594	0.936634	0.956436
44	3	0	1	1.04093	1.02512	0.852093	0.944186	0.88093	0.865116	0.866047	0.954419	0.945116	0.954419	0.945116	0.936744	0.95907	1.06977	0.992558	0.979535	1.04	1.00744	0.931163	0.965581	0.989767	1.01023	0.967442	0.780465	0.972093	1.07535	1.01488	0.964651	1.09953	1.05581	0.967442	0.986977	1.01581	0.948837	0.985116	1.01302	0.975814	0.853953	0.943256	0.971163	1.03349	1	0.96	0.992558	0.915349	0.91814
44	4	0	1	0.860902	0.823308	0.907895	0.87782	0.87594	0.916353	0.878759	0.920113	1.11466	0.945489	0.453947	0.50282	0.865602	0.968985	0.890977	0.898496	0.950188	0.898496	0.921053	0.903195	0.944549	0.918233	1.02444	1.0094	0.916353	0.958647	0.982143	0.860902	0.941729	0.903195	0.925752	0.940789	0.897556	0.958647	1.04981	1.05827	1.18515	1.20301	1.05639	1.01128	1.0047	0.963346	0.986842	0.964286	1.17669	1.02726
44	5	0	1	0.860902	0.823308	0.907895	0.87782	0.87594	0.916353	0.878759	0.920113	1.11466	0.945489	0.453947	0.50282	0.865602	0.968985	0.890977	0.898496	0.950188	0.898496	0.921053	0.903195	0.944549	0.918233	1.02444	1.0094	0.916353	0.958647	0.982143	0.860902	0.941729	0.903195	0.925752	0.940789	0.897556	0.958647	1.04981	1.05827	1.18515	1.20301	1.05639	1.01128	1.0047	0.963346	0.986842	0.964286	1.17669	1.02726
44	6	1
44	7	1
44	8	0	1	0.618491	0.50797	0.585547	0.807651	1.00531	1.03188	0.901169	0.767269	0.301807	0.673751	0.85441	0.841658	0.757705	0.62593	0.543039	0.670563	0.591923	0.572795	0.496281	0.518597	0.647184	0.817216	0.594049	0.392136	0.402763	0.408077	0.243358	0.190223	0.325186	0.469713	0.405951	0.447396	0.450584	0.472901	0.444208	0.407014	0.412327	0.44102	0.509033	0.302869	0.263549	0.219979	0.255048	0.325186	0.285866	0.337938
44	9	0	1	1.02037	1.06721	0.953157	0.953157	1.00815	1.02444	1.03055	1.03055	1.04888	1.08961	1.19043	1.12118	1.22098	1.09674	1.21181	1.22607	1.1446	1.17821	1.10183	1.03666	1.01935	1.09369	1.09674	1.13747	0.741344	1.11303	0.758656	0.715886	0.751527	0.723014	0.915479	0.89613	0.849287	0.828921	0.869654	0.916497	0.916497	0.878819	0.898167	0.895112	0.808554	0.743381	0.86558	0.892057	0.804481	0.762729
44	10	0	1	0.715232	0.704194	0.945916	0.950331	0.990066	1.09492	1.06954	1.18985	1.18653	1.3223	1.17881	1.24724	1.21634	1.21413	1.15011	1.22185	1.22406	1.14018	0.945916	1.01876	0.998896	0.941501	0.887417	0.887417	0.837748	0.880795	0.962472	0.850993	1.02649	0.909492	1.01214	0.868653	0.96468	0.953642	1.01987	0.967991	1.04415	1.00442	0.932671	0.880795	0.847682	0.828918	0.924945	0.844371	0.956954	1.00221
44	11	1
44	12	0	1	0.88176	0.974335	0.895509	0.966086	0.985335	0.951421	0.991751	0.932172	0.889093	0.88451	0.907424	0.911091	0.908341	0.863428	0.906508	0.868011	0.890926	0.832264	0.802933	0.787351	0.816682	0.843263	0.823098	0.836847	0.870761	0.939505	0.923923	0.950504	0.943171	0.895509	1.06141	1.05591	0.981668	0.974335	0.899175	0.915674	1.0165	0.978002	0.851512	1.02841	0.883593	0.787351	1.07699	0.998167	0.872594	0.819432
44	13	1
44	14	1
44	15	0	1	0.637568	0.740452	0.939205	0.985191	1.01793	1.00624	0.974279	0.988309	1.01169	1.09743	0.992985	1.01013	1.05846	1.00156	0.969602	0.964926	1.03352	0.984412	0.939984	1.05456	1.01169	1.06157	0.929852	0.967264	0.840218	0.933749	0.685892	0.898675	0.93297	0.922837	0.904131	0.805144	0.821512	0.815277	0.890101	0.95947	1.11068	0.917381	0.968823	0.914263	0.825409	0.8106	0.812938	0.777085	0.761496	0.912705
44	16	0	1	0.983622	0.999037	0.976879	0.993256	0.949904	1.05491	0.898844	0.992293	0.963391	0.957611	0.967245	0.963391	0.961464	0.938343	0.941233	0.955684	0.966281	1.02023	0.928709	0.956647	0.967245	0.963391	1.01541	0.99711	0.972062	0.971098	1.07514	0.819846	1.06166	0.969171	1.08285	0.93738	0.992293	0.924855	0.975915	1.00674	0.986513	0.934489	1.06647	0.823699	0.980732	0.94894	1.00385	0.961464	0.925819	0.88921
44	17	0	1	0.799445	0.804991	1.24677	0.972274	0.841035	0.852126	0.764325	0.945471	0.956562	0.927911	0.926063	0.656192	0.848429	0.908503	0.886322	0.848429	0.871534	0.82902	0.764325	0.456562	0.466728	0.46488	0.463956	0.38817	0.418669	0.463031	0.484288	0.422366	0.509242	0.487061	0.439002	0.461183	0.467652	0.45841	0.433457	0.457486	0.439002	0.443623	0.463956	0.425139	0.441774	0.446396	0.459335	0.499076	0.496303	0.46488
44	18	0	1	1.02759	1.10181	1.1294	0.889629	1.0019	0.947669	0.959087	0.960038	0.942912	0.970504	0.899144	0.860133	0.956232	0.950523	0.970504	0.94862	0.9353	0.964795	0.972407	0.964795	0.987631	0.950523	0.917222	1.02379	0.922931	0.860133	1.01808	0.980019	1.05519	0.989534	0.921979	1.01808	1.04091	1	1.0999	1.1275	1.14177	0.843958	0.965747	0.865842	0.940057	0.855376	0.989534	0.973359	0.895338	0.957184
44	19	0	1	0.943414	0.894249	0.95269	1.00464	1.00186	1.0167	0.997217	1.01484	1.00928	0.991651	0.994434	0.987941	0.981447	0.955473	0.939703	0.910019	0.910946	0.896104	0.932282	0.913729	0.932282	0.948052	0.897032	0.96846	0.958256	0.982375	0.987013	0.999072	1.03989	0.945269	0.954545	0.940631	0.958256	0.955473	0.996289	1.00093	1.05288	0.909091	0.935065	0.906308	0.919295	0.880334	0.904453	0.894249	0.857143	0.879406
44	20	1
44	21	1
44	22	0	1	1.00764	0.968481	0.979943	0.978032	1.00478	0.991404	1.01051	0.997135	1.02674	1.00764	0.983763	1.00955	0.997135	1.02865	0.991404	1.05826	0.978988	0.993314	1.00955	1.06877	1.00764	1.03056	1.01624	1.16237	1.11079	1.1404	1.24928	1.20057	1.20153	1.04394	1.07641	1.14613	1.19484	1.17861	1.23687	1.19198	1.19771	1.16332	1.21968	1.12225	1.1595	1.04489	1.07545	1.12989	1.10602	0.991404
44	23	0	1	0.975952	0.966934	0.917836	1.01303	0.98998	0.95992	0.97996	0.98497	0.947896	0.961924	1.00401	0.971944	0.965932	0.850701	0.927856	0.875752	0.870741	0.921844	0.902806	0.916834	0.901804	0.910822	0.840681	0.847695	0.897796	0.910822	0.906814	0.878758	0.978958	0.896794	0.916834	0.893788	0.981964	0.920842	0.880762	0.88477	1.05611	0.803607	0.793587	0.797595	0.862725	0.886774	0.941884	0.853707	0.826653	0.851703
44	24	1
44	25	0	1	0.894189	0.777971	0.993929	1.02862	1.03729	1.13096	1	1.085	1.0928	1.03209	1.03122	0.98699	1.03382	0.997398	0.918474	0.810928	0.902862	0.805724	0.891587	0.764094	0.921943	0.931483	0.842151	0.894189	0.917606	0.905464	0.816132	0.92281	0.959237	0.921075	0.878578	0.778838	0.754553	0.801388	0.88118	0.941891	0.951431	0.764961	0.799653	0.797051	0.728534	0.729402	0.710321	0.715525	0.712056	0.830876
44	26	0	1	1.00299	1.02689	0.963147	0.999004	1.02988	1.04781	0.941235	1.0508	1.00996	0.988048	1.01295	1.01195	1.0239	0.988048	1.16733	1.01195	1.00398	0.976096	1.03884	0.9751	1.001	1.00896	1.06574	0.98008	0.945219	1.13546	1.17131	1.20618	1.16833	1.12351	1.16633	1.12749	1.14641	1.04084	1.14542	1.06474	1.11952	1.14641	1.16235	1.13546	1.04681	1.04681	1.12151	1.07769	1.0249	1.04482
45	1	1
45	2	0	1	1.01019	1.0051	0.959225	1.02854	1.00917	1.00917	1.01223	0.973496	0.962283	0.978593	1.00408	1.01223	1.0367	1.00408	0.986748	0.959225	0.975535	0.990826	0.984709	1.01427	0.981651	1.01019	0.977574	0.981651	0.979613	0.997961	0.989806	0.969419	0.986748	1.03058	1.01835	1.02141	1.02243	1.03058	1.02548	1.03568	1.02956	1.02345	1.03976	1.05097	1.00102	1.00815	1.04179	1.04485	1.03772	1.04791
45	3	0	1	1.0411	0.910959	0.77911	0.867295	1.03853	0.958048	0.936644	0.978596	0.842466	0.914384	0.90411	0.928938	0.931507	0.985445	0.84589	1.04366	0.991438	1.0488	1.0214	1.00428	1.08134	0.988014	1.02055	1.02312	0.987158	0.979452	0.984589	0.994863	1.02226	0.984589	0.762842	1.02825	0.999144	1.06764	1.18322	1.10445	1.20548	1.05736	1.20377	1.26541	1.24401	1.29366	1.14298	1.22688	1.2637	1.11301
45	4	1
45	5	0	1	1.0411	0.910959	0.77911	0.867295	1.03853	0.958048	0.936644	0.978596	0.842466	0.914384	0.90411	0.928938	0.931507	0.985445	0.84589	1.04366	0.991438	1.0488	1.0214	1.00428	1.08134	0.988014	1.02055	1.02312	0.987158	0.979452	0.984589	0.994863	1.02226	0.984589	0.762842	1.02825	0.999144	1.06764	1.18322	1.10445	1.20548	1.05736	1.20377	1.26541	1.24401	1.29366	1.14298	1.22688	1.2637	1.11301
45	6	1
45	7	1
45	8	0	1	0.966261	1.04499	1.08997	1.14995	1.14058	1.19494	1.19213	1.194	1.15558	1.25305	1.29991	1.2493	1.2493	1.15183	1.12371	1.08716	1.13402	1.12277	1.04311	1.11715	1.09934	1.12277	1.16307	1.17807	1.19213	1.194	1.3149	1.23993	1.26148	1.2746	1.25305	1.23711	1.26429	1.26992	1.22774	1.19588	1.24836	1.209	1.29053	1.23149	1.15933	1.21931	1.19588	1.16307	1.19681	1.194
45	9	0	1	0.984036	0.95667	0.922463	0.940707	0.858609	0.872292	0.923603	0.791334	0.793615	0.744584	0.783352	0.86545	0.95325	0.779932	0.785633	0.663626	0.785633	0.776511	0.808438	0.799316	0.758267	0.844926	0.826682	0.800456	0.827822	0.842645	0.724059	0.777651	0.809578	1.07298	0.932725	0.945268	0.892816	0.912201	0.868871	0.852908	0.873432	0.876853	0.883694	0.893957	0.889396	0.927024	0.968073	1.14709	1.16078	1.23603
45	10	0	1	0.715164	0.418033	0.505123	0.671107	0.873975	0.891393	0.882172	0.930328	0.864754	0.956967	1.10348	1.14447	1.22029	1.18648	1.1332	1.11066	1.04303	0.977459	0.882172	0.887295	0.796107	0.757172	0.657787	0.726434	0.710041	0.775615	0.77459	0.703893	0.664959	0.637295	0.623975	0.52459	0.58709	0.590164	0.60041	0.658811	0.581967	0.51332	0.528689	0.507172	0.474385	0.449795	0.457992	0.394467	0.427254	0.435451
45	11	1
45	12	0	1	0.994469	1.17035	1.00664	1.10398	1.07743	1.00553	0.887168	0.837389	0.811947	0.888274	0.862832	0.823009	0.890487	0.896018	0.978982	0.873894	0.974558	0.913717	1.05752	1.10951	1.06416	1.08296	1.0177	1.07743	1.01327	0.990044	1.01549	1.00553	0.988938	0.987832	1.02544	1.01881	1.09956	1.06527	1.04535	0.974558	0.980088	1.00885	0.959071	0.970133	0.97677	0.993363	1.01549	0.959071	0.919248	0.872788
45	13	0	1	1.05335	1.0009	0.896926	0.957505	0.928571	0.933996	0.91953	0.969259	0.801085	0.896022	0.928571	0.949367	0.889693	0.915009	0.931284	0.890597	0.929476	0.94575	0.896926	0.998192	0.755877	0.972875	0.858951	0.880651	0.858951	0.797468	0.820976	0.804702	0.925859	0.814647	0.85443	0.877034	0.853526	0.891501	0.997288	0.961121	1.01627	0.975588	0.824593	0.901447	0.853526	0.847197	0.946655	0.917722	0.891501	0.911392
45	14	1
45	15	0	1	1.11154	0.954413	1.03104	0.954413	0.939864	0.910766	0.844811	0.963143	0.838991	0.8516	0.85742	0.845781	0.810863	0.811833	0.815713	0.829292	0.870029	0.778855	0.872939	0.759457	0.819593	0.743938	0.813773	0.767216	0.726479	0.892338	0.71387	0.741028	0.738118	0.685742	0.736178	0.71775	0.705141	0.747818	0.656644	0.692532	0.735209	0.71678	0.676043	0.611057	0.638215	0.632396	0.630456	0.550921	0.616877	0.654704
45	16	0	1	1.02307	1.05617	1.001	1.01003	0.97994	1.02808	1.00401	1.04213	1.00702	1.00903	1.01906	1.04012	1.01805	0.968907	1	1.00903	0.997994	0.872618	0.986961	0.972919	0.933801	0.985958	1.07623	0.962889	0.998997	1	1.001	1.02307	1.04313	0.983952	1.01404	1.02608	1.03511	1.02808	1.08425	0.993982	1.0321	0.985958	1.00702	0.994985	1.01505	0.971916	1.02909	0.958877	1.00903	1.00301
45	17	0	1	0.981499	0.973173	0.964847	0.968548	0.944496	0.983349	1.0259	0.782609	0.907493	0.905643	0.917669	0.935245	0.989824	0.962997	0.943571	0.944496	0.943571	0.948196	0.983349	0.989824	0.966698	0.962997	0.976873	0.956522	0.946346	0.924144	0.956522	0.946346	0.925994	0.958372	0.978723	0.948196	0.951896	0.978723	1.00185	0.973173	1.01943	0.953747	0.971323	0.950046	0.897317	0.933395	1.03793	0.901018	0.712303	1.03053
45	18	0	1	1.02906	1.03767	1.02045	1.17223	1.0549	1.02045	1.03983	1.02476	1.03875	1.05167	1.09795	1.06566	1.10549	1.09795	1.13455	1.09257	1.0226	1.17761	1.10226	1.15393	1.13563	1.15178	1.1324	1.13994	1.08827	1.13671	1.13025	1.03445	1.01507	1.14532	1.16254	1.15393	1.16254	1.13348	1.13132	1.21421	1.11733	1.19053	1.22174	1.26911	1.14209	1.14101	1.15716	1.15823	1.1733	1.11087
45	19	0	1	0.966261	1.04499	1.08997	1.14995	1.14058	1.19494	1.19213	1.194	1.15558	1.25305	1.29991	1.2493	1.2493	1.15183	1.12371	1.08716	1.13402	1.12277	1.04311	1.11715	1.09934	1.12277	1.16307	1.17807	1.19213	1.194	1.3149	1.23993	1.26148	1.2746	1.25305	1.23711	1.26429	1.26992	1.22774	1.19588	1.24836	1.209	1.29053	1.23149	1.15933	1.21931	1.19588	1.16307	1.19681	1.194
45	20	1
45	21	1
45	22	1
45	23	1
45	24	0	1	0.998108	1.16651	0.983917	0.963103	0.95175	0.967833	0.912961	0.950804	1.13813	0.929044	0.933775	0.982971	0.905393	0.905393	0.860927	0.857143	0.866604	0.859035	0.895932	0.916746	0.897824	0.934721	0.907285	0.97824	0.97824	0.962157	1.0123	1.04352	0.976348	1.07379	1.02081	1.0369	1.04068	1.04636	1.00851	1.04447	1.01987	0.948912	1.00189	0.947966	0.956481	0.985809	0.940397	0.945128	0.961211	0.921476
45	25	1
45	26	1
46	1	0	1	0.990654	0.978193	0.963655	0.953271	0.961578	0.948079	0.942887	0.934579	0.934579	0.942887	0.92731	0.923157	0.937695	0.942887	0.932503	0.913811	0.884735	0.890966	0.879543	0.914849	0.915888	0.926272	0.90758	0.889927	0.897196	0.923157	0.919003	0.90135	0.903427	0.878505	0.922118	0.915888	0.919003	0.92731	0.952233	0.961578	0.912773	0.896158	0.950156	0.922118	0.920042	0.863967	0.898235	0.923157	0.934579	0.915888
46	2	0	1	0.989605	0.982328	0.965696	0.956341	0.955301	0.950104	0.939709	0.935551	0.93763	0.942827	0.929314	0.924116	0.939709	0.943867	0.931393	0.912682	0.888773	0.890852	0.880457	0.913721	0.914761	0.927235	0.907484	0.889813	0.898129	0.925156	0.919958	0.905405	0.905405	0.879418	0.924116	0.914761	0.920998	0.927235	0.953222	0.961538	0.9158	0.900208	0.953222	0.925156	0.923077	0.861746	0.900208	0.923077	0.93763	0.914761
46	3	0	1	0.954315	1.0423	0.954315	0.99154	0.965313	0.992386	0.811337	0.901015	0.912014	0.843486	0.850254	0.78511	0.813875	0.788494	1.01692	0.736887	0.729272	0.744501	0.647208	0.615905	0.572758	0.637902	0.63621	0.72335	0.7022	0.684433	0.618443	0.649746	0.658206	0.585448	0.598985	0.63198	0.629442	0.686125	0.513536	0.527073	0.536379	0.498308	0.629442	0.577834	0.505922	0.502538	0.614213	0.554146	0.588832	0.538917
46	4	0	1	0.954315	1.0423	0.954315	0.99154	0.965313	0.992386	0.811337	0.901015	0.912014	0.843486	0.850254	0.78511	0.813875	0.788494	1.01692	0.736887	0.729272	0.744501	0.647208	0.615905	0.572758	0.637902	0.63621	0.72335	0.7022	0.684433	0.618443	0.649746	0.658206	0.585448	0.598985	0.63198	0.629442	0.686125	0.513536	0.527073	0.536379	0.498308	0.629442	0.577834	0.505922	0.502538	0.614213	0.554146	0.588832	0.538917
46	5	0	1	1.00174	0.985192	0.991289	1.03746	0.96777	0.981707	0.976481	0.968641	0.998258	0.904181	0.870209	0.83101	0.802265	0.741289	0.887631	0.919861	0.861498	0.813589	0.81446	0.761324	0.775261	0.763937	0.791812	0.805749	0.862369	0.864111	0.84669	0.870209	0.888502	0.897213	0.866725	0.898084	0.872822	0.888502	0.898955	0.844948	0.979965	0.851916	1.02352	0.972997	0.961672	0.897213	0.946864	0.928571	0.894599	0.973868
46	6	1
46	7	1
46	8	0	1	1.25984	1.11811	1.07612	1.03281	0.826772	0.863517	1.18635	1.20735	1.23491	1.22703	1.30315	1.33333	1.29659	1.19291	1.3622	1.44094	1.64304	1.521	1.38583	1.24409	1.4042	1.54856	1.58793	1.58005	1.56955	1.56693	1.74803	1.64961	1.66273	1.39633	1.75853	1.54331	1.58924	1.29003	1.27953	1.38976	1.15223	1.42388	1.45144	1.65223	1.42257	1.49606	1.40814	1.42126	0.956693	0.956693
46	9	0	1	0.952532	0.938819	0.888186	0.860759	0.843882	0.830169	0.82384	0.780591	0.772152	0.763713	0.667722	0.700422	0.707806	0.760549	0.67616	0.649789	0.619198	0.597046	0.591772	0.614979	0.588608	0.584388	0.559072	0.561181	0.568565	0.589662	0.570675	0.513713	0.503165	0.494726	0.5	0.494726	0.476793	0.489451	0.483122	0.493671	0.506329	0.477848	0.514768	0.452532	0.455696	0.418776	0.450422	0.487342	0.53692	0.554852
46	10	0	1	0.944049	0.898271	0.873856	0.908444	0.97355	0.976602	0.92472	0.954222	0.926755	0.960326	0.986775	1.01221	1.0468	1.03967	0.970498	1.00305	0.914547	0.907426	0.877925	0.883011	0.917599	0.904374	0.948118	0.959308	0.948118	0.95117	0.98881	0.960326	1.00203	0.984741	1.03967	0.98881	0.997965	0.990844	1.03357	1.02645	1.05188	1.1119	1.06307	1.06205	1.02747	1.01628	1.03154	1.059	0.934893	1.02035
46	11	1
46	12	0	1	0.934396	0.857545	0.820056	0.805061	0.776945	0.743205	0.701031	0.671978	0.686036	0.642924	0.606373	0.63074	0.666354	0.676664	0.701031	0.713215	0.739456	0.74508	0.750703	0.800375	0.81537	0.906279	0.884724	0.880975	0.856607	0.859419	0.813496	0.817245	0.79194	0.801312	0.805061	0.83224	0.830366	0.907216	0.939082	0.901593	0.826617	0.806935	0.858482	0.792877	0.784442	0.870665	0.813496	0.897844	0.963449	0.9194
46	13	0	1	1.11915	1.16036	1.2294	1.05902	0.974388	1.20601	1.16815	1.15813	0.729399	1.03786	1.05791	1.1392	1.16592	1.09243	1.01893	1.10022	1.01782	0.964365	0.964365	1.18486	1.17261	1.04343	0.977728	1.14922	1.03229	1.09354	1.08463	1.13363	1.08129	0.799555	0.979955	1.05122	0.974388	0.987751	1.1314	1.19933	1.12584	0.98441	1.08909	0.981069	1.17038	0.786192	1.1804	1.02561	1.1637	1.03452
46	14	1
46	15	0	1	0.65549	0.966471	0.857502	0.892707	0.935457	0.54233	0.422464	0.665549	0.79715	0.870914	0.92456	0.980721	1.07544	0.969824	1.14585	1.1777	1.28416	1.25398	1.3378	1.37133	1.29254	1.24728	1.10813	1.10562	1.09472	1.19279	1.17603	1.15507	0.999162	1.23889	1.27661	1.20201	1.20285	1.1777	1.4057	1.53227	1.64878	1.62196	1.65549	1.63034	1.4451	1.63621	1.84996	1.56832	1.79966	1.50964
46	16	0	1	0.983333	0.986111	1.00648	0.996296	0.947222	0.947222	0.988889	0.913889	0.887963	1.07593	0.962037	0.883333	0.880556	0.878704	0.516667	0.835185	0.836111	0.793519	0.793519	0.811111	0.938889	0.758333	0.939815	0.931481	0.919444	1.26759	0.941667	0.618519	0.961111	1.04444	0.967593	1.00093	0.894444	0.941667	0.906481	0.965741	0.934259	1.26944	0.961111	0.900926	0.966667	0.985185	1.00648	0.943519	0.817593	0.958333
46	17	0	1	0.885563	0.982394	1.03521	1.01496	1.02553	1.00616	0.948944	0.96831	1.11268	0.946303	0.932218	0.958627	1.01496	1.04577	1.12764	1.01761	0.979754	0.975352	0.958627	1.00352	0.918134	0.979754	0.808099	0.855634	0.897007	0.898768	0.893486	0.865317	0.868838	0.851232	0.868838	0.870599	0.878521	0.889965	0.900528	0.923415	0.90669	0.925176	0.926056	0.911972	0.948944	0.884683	0.911972	0.893486	0.854754	0.877641
46	18	0	1	1.02781	1.02369	0.988671	1.01545	1.02369	1.02472	0.964985	1.0309	1.02884	1.01648	1.02472	0.989701	1.00309	1.01236	1.08033	1.05355	1.02472	1.06076	1.04943	1.06076	1.06179	1.05149	1.03913	1.03399	1.05561	1.07003	1.07106	1.04325	1.05973	1.06076	1.06488	1.06076	1.06488	1.08033	1.11329	1.12873	1.10093	1.08136	1.12049	1.07415	1.10917	1.0309	1.02472	1.0484	1.05458	1.05046
46	19	0	1	0.967505	1.1195	1.07023	1.19811	1.13103	1.01887	1.01153	0.958071	0.992662	0.995807	0.949686	0.841719	0.957023	0.993711	1.00629	0.945493	0.954927	0.979036	0.955975	1.0021	0.939203	0.967505	0.916143	0.878407	0.875262	0.895178	1.0587	1.01887	1.01153	0.794549	1.21698	1.08176	1.10273	1.07128	1.09434	1.05451	1.21279	0.950734	0.901468	0.947589	0.854298	1.03459	1.07652	1.17086	1.00734	0.984277
46	20	1
46	21	1
46	22	1
46	23	1
46	24	0	1	1.0576	1.05164	1.19364	0.997021	1.04369	1.08838	1.1569	1.16286	1.06058	1.1003	1.08044	1.17577	1.19166	1.23734	1.15988	1.23535	1.23237	1.16981	1.11619	1.12711	1.18371	1.1708	1.18471	1.15789	1.19662	1.2721	1.19166	1.15293	1.17776	1.12115	1.13704	1.14796	0.947368	1.09136	1.09335	1.08242	1.01688	1.07051	1.00497	1.04568	0.951341	0.992056	0.90566	0.975174	1.00894	0.934459
46	25	1
46	26	0	1	2.42917	1.10417	1.21667	0.816667	2.89167	0.590278	3.1	1.39306	0.911111	1.31667	1.20556	1.50139	0.783333	1.35417	1.07083	1.57778	0.584722	1.04861	1.13889	1.70139	2.05417	1.32083	1.35694	1.17222	1.51389	1.29583	1.03194	0.895833	1.28472	1.02083	1.55833	1.41806	0.802778	1.23611	1.47639	1.34444	0.897222	0.776389	0.927778	1.02778	1.02222	2.40694	1.04167	1.14583	1.2125	1.2875
47	1	0	1	0.956914	0.992986	0.951904	0.956914	0.991984	0.890782	0.991984	0.980962	0.972946	0.973948	0.915832	0.955912	0.947896	0.923848	1.02405	0.986974	0.951904	0.97996	0.945892	0.968938	1.01603	0.951904	0.967936	1.03707	1.10822	1.0481	1.09218	1.07014	0.98998	1.05711	0.96493	0.927856	1.02104	0.99499	1.00401	0.915832	1.15531	1.04709	1.01703	1.02405	1.02204	1.01904	1.05812	1.02605	1.07415	1.11323
47	2	0	1	0.954865	0.993982	0.954865	0.958877	0.995988	0.892678	0.992979	0.983952	0.974925	0.975928	0.917753	0.956871	0.946841	0.925777	1.02708	0.987964	0.952859	0.980943	0.948847	0.971916	1.01705	0.952859	0.968907	1.04012	1.10933	1.05015	1.09428	1.07121	0.98997	1.06018	0.964895	0.928786	1.02508	0.996991	1.00401	0.914744	1.15547	1.04313	1.01705	1.02106	1.02006	1.01605	1.05517	1.02307	1.07222	1.11635
47	3	0	1	1.0041	0.941598	0.953893	0.964139	0.984631	1.04713	1.0041	1.26947	1.03689	1.01332	1.04611	1.05533	0.928279	1.07172	1.1332	1.01537	1.10963	0.870902	1.10041	1.03689	1.08402	1.01742	1.12193	1.02357	1.0041	1.14754	1.0707	1.10041	1.125	1.14754	1.10246	1.00512	1.13832	1.2459	1.14242	1.06865	1.23156	1.34631	0.990779	1.17008	1.35656	1.20082	1.28791	1.16701	1.17418	1.11168
47	4	1
47	5	0	1	0.723997	0.779689	0.738739	0.747748	0.851761	0.790336	0.899263	0.886978	0.954136	1.00491	0.905815	0.927109	0.984439	0.891892	0.952498	0.841933	0.891073	0.866503	0.859132	0.94267	0.963964	0.839476	0.907453	1.03686	1.30139	0.931204	0.913186	1.01147	0.935299	1.24324	1.03194	0.877969	1.05569	1.06224	0.808354	0.758395	1.25553	0.806716	0.832924	0.954136	0.954955	0.863227	1.08272	1.04259	1.04505	1.04586
47	6	1
47	7	1
47	8	1
47	9	1
47	10	1
47	11	1
47	12	0	1	1	1.04597	0.883555	0.980592	0.994893	0.890705	1.02145	0.939734	0.883555	0.908069	0.975485	0.989785	1	0.964249	0.953013	0.9857	0.948927	0.945863	0.945863	0.983657	0.991828	0.97855	1.01532	1.04903	1.02145	1.0286	1.14607	1.12768	1.08274	1.15015	1.14505	1.01124	1.1001	1.06231	1.05312	1.13381	1.13585	1.17467	1.19203	1.13075	1.02145	1.10419	1.17671	1.09499	1.13075	1.07048
47	13	1
47	14	1
47	15	0	1	1.03336	1.16867	0.984245	1.06024	1.06858	1.00185	1.06209	0.975904	1.02502	1.0519	1.1279	1.06024	1.01205	0.988879	1.03985	0.994439	0.925857	1.01112	0.975904	1.0519	1.02132	0.998146	0.880445	0.910102	1.09082	1.10565	1.12882	1.0278	1.07322	1.18628	1.28916	1.11677	1.16033	0.932345	1.19555	1.15014	1.06024	1.05375	0.956441	1.02317	0.857275	1.05839	1.30491	1.16033	1.11585	1.08156
47	16	0	1	1.02766	1.15532	1.01702	1.0234	1.07128	1.05745	1.08723	1.03085	1.0734	0.97766	1.02766	1.02872	1.01915	0.995745	1.02021	1.01383	0.973404	0.969149	0.955319	1.00745	0.974468	1.00745	1.05745	1.01383	1.04787	1.01489	1.05106	1.00638	1.01383	0.985106	1.0234	1.01702	1.03085	0.951064	0.993617	1.08191	1.17234	1.08404	1.04894	1.00319	0.930851	0.937234	0.947872	0.952128	0.996809	0.995745
47	17	1
47	18	0	1	0.977778	0.987302	0.986243	0.993651	0.998942	0.887831	1.0328	0.956614	0.937566	0.922751	0.789418	0.910053	0.867725	0.942857	0.973545	0.965079	0.915344	1.05397	0.921693	0.937566	0.987302	0.944974	0.85291	1.01799	1.03069	0.919577	0.994709	0.983069	0.991534	0.989418	0.971429	0.967196	0.943915	0.884656	0.896296	0.946032	1.01164	0.953439	1.00106	0.929101	0.966138	0.91746	0.961905	0.94709	0.960847	1.0127
47	19	0	1	1.01386	0.980198	0.981188	0.993069	0.975248	0.979208	1.01089	0.99802	0.99802	0.987129	0.988119	0.99802	0.99505	1.00297	1.01287	0.99703	1.01188	1.01287	1.0099	1.00198	1.00891	1	1.27525	1.31683	1.59802	1.70198	1.72079	1.45446	1.39307	1.36337	0.810891	0.809901	0.808911	0.79604	1.20495	0.954455	2.20693	1.31683	1.09604	1.16931	1.31485	1.59406	0.808911	1.45743	1.79901	2.1
47	20	1
47	21	1
47	22	1
47	23	1
47	24	0	1	1.1208	1.34994	1.15567	1.19178	1.00498	1.07347	1.12951	1.36115	1.21171	0.977584	1.18929	1.05355	1.06476	0.911582	1.01743	0.996264	1.08966	1.09465	0.901619	0.839352	0.940224	0.992528	1.13325	0.909091	2.34247	1.61768	1.7198	1.65629	1.23537	1.467	1.41469	1.26526	1.62142	1.30137	1.29514	1.47323	1.36862	1.91158	1.38979	1.13948	1.43711	1.28518	1.33624	1.19676	1.30386	0.886675
47	25	1
47	26	0	1	0.955645	1.07359	0.84375	0.884073	0.872984	0.872984	1.04032	0.857863	0.896169	0.917339	0.904234	0.967742	0.920363	0.926411	0.984879	0.974798	0.96875	0.989919	0.859879	0.905242	1.02319	0.967742	0.958669	0.90625	1.0131	1.05544	1.08468	1.00302	1.11593	1.01815	1.05746	0.944556	0.923387	0.978831	1.07964	1.04234	1.19758	1.37702	1.07258	1.21472	1.18851	1.23589	1.29234	1.32157	1.22681	0.991935
[truncated: 2 more columns]
